# Supplementary material for: A single clonal lineage of transmissible cancer identified in two marine mussel species in South America and Europe
Source: eLife. 2019 Nov 5;8:e47788. doi: 10.7554/eLife.47788 (PMC6831032; doi:10.7554/eLife.47788)
Supplement: Figure 1—source data 1. [file elife-47788-fig1-data1.txt]

>MW81-D_M.trossulus
GTTTGAGACCACCAAATACTATGTTACCATTATTGATGCCCCAGGACATAGAGATTTCAT
CAAGAACATGATCACTGGTGAGTGTAAATCTTGAAACTGAAAATGTAGCAAAAGTGGCTG
AAAACCAGATTCTT-GATAGATGACTCCTTGAGGGTT-----------------------
------------------------------------------------------------
------------------------------------------------------------
-----------------------------TTAGTGTACCGGTTGTAGGATTTGACCTTCA
TGGTACTAAGGGTGGAAAAAGAAATTATATTGGTTCATATTAATTATCAGTCTGCTA---
---AACTGTTATATCGTTTGTCTGACTAAAAGAAATTTAAACTTTTCTACTAGATATATT
CCAACTAAAAAAAAAATAGTTCGGTAGTTCT-----------------------------
------------------------------------------------------------
------------------------------------------------------------
--GTCAGGTAG--TTTGGGATACACTATACTATACAACATGCATCAACTATATTACAAGC
ATACATGTATT-ACTTTATACAACAACAAAATTTGAGATTCATGTTT-------------
------------------------------------------------------------
------------------------------------------------------------
---------------------------TTAAGTTTCATTTTGTTCATTTTAGGTACATCT
CAAGCT
>CB10-R_M.trossulus
GTTTGAGACCACCAAATACTATGTTACCATCATTGATGCCCCAGGACATAGAGATTTCAT
CAAGAACATGATCACTGGTGAGTGTAAATCTTGAAACTGAAAATGTAGCAAAAGTGGCTG
AAAACCAGATTCTT-GATAGATGACTCCTTGAGGGTT-----------------------
------------------------------------------------------------
------------------------------------------------------------
-----------------------------TTAGTGTACCGGTTGTAGGATTTGACCTTCA
TGGTACTAAGGGTGGAAAAAGAAATTATATTGGTTCATATTAATTATCAGTCTGCTA---
---AACTGTTATATCGTTTGTCTGACTAAAAGAAATATAAACTTTTCTACTAGATATATT
CCAACTAAAAAAAAA-TAGTTCGGTAGTTCT-----------------------------
------------------------------------------------------------
------------------------------------------------------------
--GTCAGGTAG--TTTGGGATACACTATACTATACAACATGCATTAACTATATAACAAGC
ATACATGTATT-ACTTTATACAACAACAAAATTTGAGATTCATGTTT-------------
------------------------------------------------------------
------------------------------------------------------------
---------------------------TTAAGTTTCATTTTGTTCATTTTAGGTACATCT
CAAGCT
>CB13-R_M.trossulus
GTTTGAGACCACCAAATACTATGTTACCATCATTGATGCCCCAGGACATAGAGATTTCAT
CAAGAACATGATCACTGGTGAGTGTAAATCTTGAAACTGAAAATGTAGCAAAAGTGGCTG
AAAACCAGATTCTT-GATAGATGACTCCTTGAGGGTT-----------------------
------------------------------------------------------------
------------------------------------------------------------
-----------------------------TTAGTGTACCGGTTGTAGGATTTGACCTTCA
TGGTACTAAGGGTGGAAAAAGAAATTATATTGGTTCATATTAATTATCAGTCTGCTA---
---AACTGTTATATCGTTTGTCTGACTAAAAGAAATATAAACTTTTCTACTAGATATATT
CCAACTAAAAAAAAA-TAGTTCGGTAGTTCT-----------------------------
------------------------------------------------------------
------------------------------------------------------------
--GTCAGGTAG--TTTGGGATACACTATACTATACAACATGCATTAACTATATAACAAGC
ATACATGTATT-ACTTTATACAACAACAAAATTTGAGATTCATGTTT-------------
------------------------------------------------------------
------------------------------------------------------------
---------------------------TTAAGTTTCATTTTGTTCATTTTAGGTACATCT
CAAGCT
>MW81-R_M.trossulus
GTTTGAGACCACCAAATACTATGTTACCATCATTGATGCCCCAGGACATAGAGATTTCAT
CAAGAACATGATCACTGGTGAGTGTAAATCTTGAAACTGAAAATGTAGCAAAAGTGGCTG
AAAACCAGATTCTT-GATAGATGACTCCTTGAGGGTT-----------------------
------------------------------------------------------------
------------------------------------------------------------
-----------------------------TTAGTGTACCGGTTGTAGGATTTGACCTTCA
TGGTACTAAGGGTGGAAAAAGAAATTATATTGGTTCATATTAATTATCAGTCTGCTA---
---AACTGTTATATCGTTTGTCTGACTAAAAGAAATATAAACTTTTCTACTAGATATATT
CCAACTAAAAAAAAA-TAGTTCGGTAGTTCT-----------------------------
------------------------------------------------------------
------------------------------------------------------------
--GTCAGGTAG--TTTGGGATACACTATACTATACAACATGCATTAACTATATAACAAGC
ATACATGTATT-ACTTTATACAACAACAAAATTTGAGATTCATGTTT-------------
------------------------------------------------------------
------------------------------------------------------------
---------------------------TTAAGTTTCATTTTGTTCATTTTAGGTACATCT
CAAGCT
>CB10-S_M.trossulus
GTTTGAGACCACCAAATACTATGTTACCATTATTGATGCCCCAGGACATAGAGATTTCAT
CAAGAACATGATCACTGGTGAGTGTAAATCTTGAAACTGAAAATGTAGCAAAAGTGACTG
AAAACCAGATTCTT-GATAGATGACTCCTTGAGGGTT-----------------------
------------------------------------------------------------
------------------------------------------------------------
-----------------------------TTAGTATACTGGTTGTAGGATTTGACCTTCA
TGGTACTAAGGGTGGAAAAAGAAATTATATTGGTTCATATTAATTATCAGTCTGCTA---
---AACTGTTATATCGTTTGTCTGACTAAAAGAAATTTAAACTTTTCTACTAGATATATT
CCAACTAAAAAAAAA-TATTTCGGTAGTTCT-----------------------------
------------------------------------------------------------
------------------------------------------------------------
--GTCAGGTAG--TTTGGGATATACTATACTCTACAACATGCATTAACTATATAACAAGC
ATACATGTATT-ACTTAATACAACAACAAAATTTGAGATTCATGTTT-------------
------------------------------------------------------------
------------------------------------------------------------
---------------------------TTAAGTTTCATTTTTTTCATTTTAGGTACATCT
CAAGCT
>CB13-S_M.trossulus
GTTTGAGACCACCAAATACTATGTTACCATTATTGATGCCCCAGGACATAGAGATTTCAT
CAAGAACATGATCACTGGTGAGTGTAAATCTTGAAACTGAAAATGTAGCAAAAGTGACTG
AAAACCAGATTCTT-GATAGATGACTCCTTGAGGGTT-----------------------
------------------------------------------------------------
------------------------------------------------------------
-----------------------------TTAGTATACTGGTTGTAGGATTTGACCTTCA
TGGTACTAAGGGTGGAAAAAGAAATTATATTGGTTCATATTAATTATCAGTCTGCTA---
---AACTGTTATATCGTTTGTCTGACTAAAAGAAATTTAAACTTTTCTACTAGATATATT
CCAACTAAAAAAAAA-TATTTCGGTAGTTCT-----------------------------
------------------------------------------------------------
------------------------------------------------------------
--GTCAGGTAG--TTTGGGATATACTATACTCTACAACATGCATTAACTATATAACAAGC
ATACATGTATT-ACTTAATACAACAACAAAATTTGAGATTCATGTTT-------------
------------------------------------------------------------
------------------------------------------------------------
---------------------------TTAAGTTTCATTTTTTTCATTTTAGGTACATCT
CAAGCT
>MW81-S_M.trossulus
GTTTGAGACCACCAAATACTATGTTACCATTATTGATGCCCCAGGACATAGAGATTTCAT
CAAGAACATGATCACTGGTGAGTGTAAATCTTGAAACTGAAAATGTAGCAAAAGTGACTG
AAAACCAGATTCTT-GATAGATGACTCCTTGAGGGTT-----------------------
------------------------------------------------------------
------------------------------------------------------------
-----------------------------TTAGTATACTGGTTGTAGGATTTGACCTTCA
TGGTACTAAGGGTGGAAAAAGAAATTATATTGGTTCATATTAATTATCAGTCTGCTA---
---AACTGTTATATCGTTTGTCTGACTAAAAGAAATTTAAACTTTTCTACTAGATATATT
CCAACTAAAAAAAAA-TATTTCGGTAGTTCT-----------------------------
------------------------------------------------------------
------------------------------------------------------------
--GTCAGGTAG--TTTGGGATATACTATACTCTACAACATGCATTAACTATATAACAAGC
ATACATGTATT-ACTTAATACAACAACAAAATTTGAGATTCATGTTT-------------
------------------------------------------------------------
------------------------------------------------------------
---------------------------TTAAGTTTCATTTTTTTCATTTTAGGTACATCT
CAAGCT
>CB11-V_M.trossulus
GTTTGAGACCACCAAATACTATGTTACCATTATTGATGCCCCAGGACATAGAGATTTCAT
CAAGAACATGATCACTGGTGAGTGTAAATCTTGAAACTGAAAATGTAGCAAAAGTGGCTG
AAAACCAGATTCTT-GATAGATGACTCCGTGAGGGTT-----------------------
------------------------------------------------------------
------------------------------------------------------------
-----------------------------TTAGTGTACCGGTTGTAGAGTTTGACCTTCA
TGGTACTAAGGGTGGAAAAAGAAATTATATTGGTTCATATTAATTATCAGTCTGCTA---
---AACT--------GTTTGTCCGACTAAAAGAAATTTAAAC-TTTCTACTAGATATATT
CCAACTAAAAAAAAA-TAGTTCGGTAGTTCT-----------------------------
------------------------------------------------------------
------------------------------------------------------------
--GTCAGGTAG--TTTGGGATACACTATACTATACAACATGCATTAACTATATTACAAGC
ATACATGTATT-ACTGTATACAACAACAAAATTTGAGATTCATGTTT-------------
------------------------------------------------------------
------------------------------------------------------------
---------------------------TTAAGTTTCATTTTGTTCATTTTAGGTACATCT
CAAGCT
>CB11-W_M.trossulus
GTTTGAGACCACCAAATACTATGTTACCATTATTGATGCCCCAGGACATAGAGATTTCAT
CAAGAACATGATCACTGGTGAGTGTAAATCTTGAAACTGAAAATGTAGCAAAAGTGGCTG
AAAACCAGAATCTT-GATAGATGACTCCTTGAGGGTT-----------------------
------------------------------------------------------------
------------------------------------------------------------
-----------------------------TTAGTGTACCGGTTGTAGGATTTGACCTTCA
TGGTACTAAGGGTGGAAAAAGAAATTATATTGGTTCATATTAATTATCAGTCTGCTA---
---AACT--------GTTTGTCTGACTAAAAGAAATTTAAACTTTTCTACTAGATATATT
CCAACTAAAAAAAAA-TAGTTCGGTAGTTCT-----------------------------
------------------------------------------------------------
------------------------------------------------------------
--GTCAGGTAG--TTTGGGATACACTATACTATACAACATGCATTAACTATATTACAAGC
ATACATGTATT-ACTTTATACAACAACAAAATTTGAGATTCATGTTT-------------
------------------------------------------------------------
------------------------------------------------------------
---------------------------TTAAGTTTCATTTTGTTCATTTTAGGTACATCT
CAAGCT
>CB10-T_M.trossulus
GTTTGAGACCACCAAATACTATGTTACCATTATTGATGCCCCAGGACATAGAGATTTCAT
CAAGAACATGATCACTGGTGAGTGTAAATCTTGAAACTGAAAATGTAGCAAAAGTGGCTG
AAAACCAGATTCTT-GATAGATGACTCCTTGAGGGTT-----------------------
------------------------------------------------------------
------------------------------------------------------------
-----------------------------TTAGTGTACTGGTTGTAGGATTTGACCTTCA
TGGTACTAAGGGTGGAAAAAGAAATTATATTGGTTCATATTAATTATCAGTCTGCTA---
---AACTGTTATATCGTTTGTCTGACTAAAAGAAATTGAAACTTTTCTACTAGATATATT
CCAACTAAAAAAAAA-TAGTTCGGTAGTTCT-----------------------------
------------------------------------------------------------
------------------------------------------------------------
--GTCAGGTAG--TTTGGGATACACTATACTCTACAACATGCATTAACTATATTACAAGC
ATACATGTATT-ACTTTATACAACAACAAAATTTGAGATTCATGTTT-------------
------------------------------------------------------------
------------------------------------------------------------
---------------------------TTAAGTTTCATTTTGTTCATTTTAGGTACATCT
CAAGCT
>CB10-U_M.trossulus
GTTTGAGACCACCAAATACTATGTTACCATTATTGATGCCCCAGGACATAGAGATTTCAT
CAAGAACATGATCACTGGTGAGTGTAAATCTTGAAACTGAAAATGTAGCAAAAGTGGCTG
AA-------------------------------GGTT-----------------------
------------------------------------------------------------
------------------------------------------------------------
-----------------------------TTAGTATACTGGTTGTAGGATTTGACCTTCA
TGGTACTAAGGGTGGAAAAAGAAATTATATTGGTTCATATTAATTATCAGTCTGCTA---
---AACTGTTATATCGTTTGTCTGACTAAAAGAAATGTAAACTTTTCTACTAGATATATT
CCAACTAAAAAAAAA-TAGTTCGGTAGTTCT-----------------------------
------------------------------------------------------------
------------------------------------------------------------
--GTCAGGTAG--TTTGGGATATACTATACTCTACAACATGCATTAACTATATTACAAGC
ATACATGTATT-ACTTTAAACAACAACAAAATTTGAGATTCATGTTT-------------
------------------------------------------------------------
------------------------------------------------------------
---------------------------TTAAGTTTCATTTTTTTCATTTTAGGTACATCT
CAAGCT
>CB13-X_M.trossulus
GTTTGAGACCACCAAATACTATGTTACCATTATTGATGCCCCAGGACATAGAGATTTCAT
CAAGAACATGATCACTGGTGAGTGTAAATCTTGAAACTGAAAATGTAGCAAAAGTGGCTG
AAAACCAGATTCTT-GATAGATGACTCCTTGAGGGTT-----------------------
------------------------------------------------------------
------------------------------------------------------------
-----------------------------TTAGTGTACCGGTTGTAGGATTTGACCTTCA
TGGTACTAAGGGTGGAAAAAGAAATTATATTGGTTCATATTAATTATCAGTCTGCTA---
---AACTGTTATATCGTTTGTCTGACTAAAAGAAATTTAAACTTTTCTACTAGATATATT
CCAACTAAAAAAAAA-TAGTTCGGTAGTTCT-----------------------------
------------------------------------------------------------
------------------------------------------------------------
--GTTGGGTAG--TTTGGGATACACTATACTATACAACATGCATCAACTATATTACAAGC
ATACATGTATT-ACTTTATACAACAACAAACTTTGAGATTCATGTTT-------------
------------------------------------------------------------
------------------------------------------------------------
---------------------------TTAAGTTTCATTTTGTTCATTTTAGGTACATCT
CAAGCT
>CB22-Y_M.trossulus
GTTTGAGACCACCAAATACTATGTTACCATTATTGATGCCCCAGGACATAGAGATTTCAT
CAAGAACATGATCACTGGTGAGTGTAAATCTTGAAACTGAAAATGTAGCAAAAGTGGCTG
AAAACCAGATTCTT-GATAGATGACTCCTTGAGGGTT-----------------------
------------------------------------------------------------
------------------------------------------------------------
-----------------------------TTAGTGTACCGGTTGTAGGATTTGACCTTCA
TGGTTCTAAGGGTGGAAAAAGAAATTATATTGGTTCATATTAATTATCAGTCTGCTA---
---AACTGTTATATCGTTTGTCTGACTAAAAGAAATTTAAACTTTTCTACTAGAAATATT
CCAACTAAAAAAAAA-TAGTTCGGTAGTTCT-----------------------------
------------------------------------------------------------
------------------------------------------------------------
--GTCAGGTAG--TTTGGGATACACTATACTATACAACATGCATCAACTATATTACAAGC
ATACATGTATT-ACTTTACACAACAACAAAATTTGAGATTCATGTTT-------------
------------------------------------------------------------
------------------------------------------------------------
---------------------------TTAAGTTTCATTTTGTTCATTTTAGGTACATCT
CAAGCT
>CB22-Z_M.trossulus
GTTTGAGACCACCAAATACTATGTTACCATTATTGATGCCCCAGGACATAGAGATTTCAT
CAAGAACATGATCACTGGTGAGTGTAAATCTTGAAACTGAAAATGTAGCAAAAGTGGCTG
AAAACCAGATTCTT-GATAGATGACTCCTTGAGGGTT-----------------------
------------------------------------------------------------
------------------------------------------------------------
-----------------------------TTAGTGTACCGGTTGTAGGATTTGACCTTCA
TGGTACTAAGGGTGGAAAAAGAAATTATATTGGTTCATATTAATTATCAGTCTGCTA---
---AACTGTTATATCGTTTGTCTGACTAAAAGAAATTTAAACTTTTCTACTAGAAATATT
CCAACTAAAAAAAAA-TAGTTCGGTAGTTCT-----------------------------
------------------------------------------------------------
------------------------------------------------------------
--GTCAGGTAG--TTTGGGATACACTATACTATACAACATGCATCAACTATATTACAAGC
ATACATGTATT-ACTTTACACAACAACAAAATTTGAGATTCATGTTT-------------
------------------------------------------------------------
------------------------------------------------------------
---------------------------TTAAGTTTCATTTTGTTCATTTTAGGTACATCT
CAAGCT
>MW81-2a_M.trossulus
GTTTGAGACCACCAAATACTATGTTACCATTATTGATGCCCCAGGACATAGAGATTTCAT
CAAGAACATGATCACTGGTGAGTGTAAATCTTGAAACTGAAAATGTAGTAAAAGTGGCTG
AAAACCAGATTCTT-GATAGATGACTCCTTGAGGGTT-----------------------
------------------------------------------------------------
------------------------------------------------------------
-----------------------------TTAGTGTACCAGTTGTAGGATTTGACCTTCA
TGGTACTAAGGGTGGAAAAAGAAATTATATTGGTTCATATTAATTATCAGTCTGCTA---
---AACTGTTATATCGTTTGTCTGACTAAAAGAAATTTAAACTTTTCTACTAGATATATT
CCAACTAAAAAAAAA-TAGTTCGGTAGTTCT-----------------------------
------------------------------------------------------------
------------------------------------------------------------
--GTCAGGTAG--TTTGGGATACACTATACTATACAACATGCATCAACTATATTACAAGC
ATACATGTATT-ACTTTACACAACAACAAAATTTGAGATTCATGTTT-------------
------------------------------------------------------------
------------------------------------------------------------
---------------------------TTAAGTTTCATTTTGTTCATTTTAGGTACATCT
CAAGCT
>Mch3-A_M.chilensis
GTTTGAGACCACCAAATACTATGTTACCATTATTGATGCCCCAGGACATAGAGATTTCAT
CAAGAACATGATCACTGGTGAGTGTAAATCTTGAAACTGAAAATGTAGCAAAAGTGGCTG
AAAACCAGATTCTT-GATAGATGACTCCTTGAGGGTT-----------------------
------------------------------------------------------------
------------------------------------------------------------
-----------------------------TTAGTGTACCGGTTGTAGGATTTGACCTTGA
TGGTACTAAGGGTGGAAAAAGAAATTATATTGGTTCATATTAATTATCAGTCTGCTA---
---AACTGTTATATCGTTTGTCTGACTAAAAGAAATTTAAACTTTTCTACTAGATATATT
CCAACTAAAAAAAAA-TAGTTCGGTAGTTCT-----------------------------
------------------------------------------------------------
------------------------------------------------------------
--GTCAGGTAG--TTTGGGATACAC--TACTATACAACATGCATTAACTATATTACAAGC
ATACATGTATT-ACTTTATACAACAACAAAATTTGAGATTCATGTTT-------------
------------------------------------------------------------
------------------------------------------------------------
---------------------------TTAAGTTTCATTTTGTTCATTTTAGGTACATCT
CAAGCT
>Mch3-B_M.chilensis
GTTTGAGACCACCAAATACTATGTTACCATTATTGATGCCCCAGGACATAGAGATTTCAT
CAAGAACATGATCACTGGTGAGTGTAAATCTTGAAACTGAAAATGTAGCAAAAGTGGCTG
AAAACCAGATTCTT-GATAGATGACTCCTTGAGGGTT-----------------------
------------------------------------------------------------
------------------------------------------------------------
-----------------------------TTAGTGTACCGGTTGTAGGATTTGACCTTCA
TGGTACTAAGGGTGGAAAAAGAAATTATATTGGTTCATATTAATTATCAGTCTGCTA---
---AACTGTTATATCGTTTGTCTGACTAAAAGAAATTTAAACTTTTCTACTAGATATATT
CCAACTAAAAAAAAA-TAGTTCGGTAGTTCT-----------------------------
------------------------------------------------------------
------------------------------------------------------------
--GTCAGGTAG--TTTGGGATACACTATACTATACAACATGCATTAACTATATTACAAGC
ATACATGTATT-ACTTTATACAACAACAAAATTTGAGATTCATGTTT-------------
------------------------------------------------------------
------------------------------------------------------------
---------------------------TTAAGTTTCATTTTGTTCATTTTAGGTACATCT
CAAGCT
>Mch42-A_M.chilensis
GTTTGAGACCACCAAATACTATGTTACCATTATTGATGCCCCAGGACATAGAGATTTCAT
CAAGAACATGATCACTGGTGAGTGTAAATCTTGAAACTGAAAATGTAGCAAAAGTGGCTG
AAAACCAGATTCTT-GATAGATGACTCCTTGAGGGTT-----------------------
------------------------------------------------------------
------------------------------------------------------------
-----------------------------TTAGTGTACCGGTTGTAGGATTTGACCTTGA
TGGTACTAAGGGTGGAAAAAGAAATTATATTGGTTCATATTAATTATCAGTCTGCTA---
---AACTGTTATATCGTTTGTCTGACTAAAAGAAATTTAAACTTTTCTACTAGATATATT
CCAACTAAAAAAAAA-TAGTTCGGTAGTTCT-----------------------------
------------------------------------------------------------
------------------------------------------------------------
--GTCAGGTAG--TTTGGGATACAC--TACTATACAACATGCATTAACTATATTACAAGC
ATACATGTATT-ACTTTATACAACAACAAAATTTGAGATTCATGTTT-------------
------------------------------------------------------------
------------------------------------------------------------
---------------------------TTAAGTTTCATTTTGTTCATTTTAGGTACATCT
CAAGCT
>Mch5-B_M.chilensis
GTTTGAGACCACCAAATACTATGTTACCATTATTGATGCCCCAGGACATAGAGATTTCAT
CAAGAACATGATCACTGGTGAGTGTAAATCTTGAAACTGAAAATGTAGCAAAAGTGGCTG
AAAACCAGATTCTT-GATAGATGACTCCTTGAGGGTT-----------------------
------------------------------------------------------------
------------------------------------------------------------
-----------------------------TTAGTGTACCGGTTGTAGGATTTGACCTTCA
TGGTACTAAGGGTGGAAAAAGAAATTATATTGGTTCATATTAATTATCAGTCTGCTA---
---AACTGTTATATCGTTTGTCTGACTAAAAGAAATTTAAACTTTTCTACTAGATATATT
CCAACTAAAAAAAAA-TAGTTCGGTAGTTCT-----------------------------
------------------------------------------------------------
------------------------------------------------------------
--GTCAGGTAG--TTTGGGATACACTATACTATACAACATGCATTAACTATATTACAAGC
ATACATGTATT-ACTTTATACAACAACAAAATTTGAGATTCATGTTT-------------
------------------------------------------------------------
------------------------------------------------------------
---------------------------TTAAGTTTCATTTTGTTCATTTTAGGTACATCT
CAAGCT
>Mch7-B_M.chilensis
GTTTGAGACCACCAAATACTATGTTACCATTATTGATGCCCCAGGACATAGAGATTTCAT
CAAGAACATGATCACTGGTGAGTGTAAATCTTGAAACTGAAAATGTAGCAAAAGTGGCTG
AAAACCAGATTCTT-GATAGATGACTCCTTGAGGGTT-----------------------
------------------------------------------------------------
------------------------------------------------------------
-----------------------------TTAGTGTACCGGTTGTAGGATTTGACCTTCA
TGGTACTAAGGGTGGAAAAAGAAATTATATTGGTTCATATTAATTATCAGTCTGCTA---
---AACTGTTATATCGTTTGTCTGACTAAAAGAAATTTAAACTTTTCTACTAGATATATT
CCAACTAAAAAAAAA-TAGTTCGGTAGTTCT-----------------------------
------------------------------------------------------------
------------------------------------------------------------
--GTCAGGTAG--TTTGGGATACACTATACTATACAACATGCATTAACTATATTACAAGC
ATACATGTATT-ACTTTATACAACAACAAAATTTGAGATTCATGTTT-------------
------------------------------------------------------------
------------------------------------------------------------
---------------------------TTAAGTTTCATTTTGTTCATTTTAGGTACATCT
CAAGCT
>Mch23-B_M.chilensis
GTTTGAGACCACCAAATACTATGTTACCATTATTGATGCCCCAGGACATAGAGATTTCAT
CAAGAACATGATCACTGGTGAGTGTAAATCTTGAAACTGAAAATGTAGCAAAAGTGGCTG
AAAACCAGATTCTT-GATAGATGACTCCTTGAGGGTT-----------------------
------------------------------------------------------------
------------------------------------------------------------
-----------------------------TTAGTGTACCGGTTGTAGGATTTGACCTTCA
TGGTACTAAGGGTGGAAAAAGAAATTATATTGGTTCATATTAATTATCAGTCTGCTA---
---AACTGTTATATCGTTTGTCTGACTAAAAGAAATTTAAACTTTTCTACTAGATATATT
CCAACTAAAAAAAAA-TAGTTCGGTAGTTCT-----------------------------
------------------------------------------------------------
------------------------------------------------------------
--GTCAGGTAG--TTTGGGATACACTATACTATACAACATGCATTAACTATATTACAAGC
ATACATGTATT-ACTTTATACAACAACAAAATTTGAGATTCATGTTT-------------
------------------------------------------------------------
------------------------------------------------------------
---------------------------TTAAGTTTCATTTTGTTCATTTTAGGTACATCT
CAAGCT
>Mch42-B_M.chilensis
GTTTGAGACCACCAAATACTATGTTACCATTATTGATGCCCCAGGACATAGAGATTTCAT
CAAGAACATGATCACTGGTGAGTGTAAATCTTGAAACTGAAAATGTAGCAAAAGTGGCTG
AAAACCAGATTCTT-GATAGATGACTCCTTGAGGGTT-----------------------
------------------------------------------------------------
------------------------------------------------------------
-----------------------------TTAGTGTACCGGTTGTAGGATTTGACCTTCA
TGGTACTAAGGGTGGAAAAAGAAATTATATTGGTTCATATTAATTATCAGTCTGCTA---
---AACTGTTATATCGTTTGTCTGACTAAAAGAAATTTAAACTTTTCTACTAGATATATT
CCAACTAAAAAAAAA-TAGTTCGGTAGTTCT-----------------------------
------------------------------------------------------------
------------------------------------------------------------
--GTCAGGTAG--TTTGGGATACACTATACTATACAACATGCATTAACTATATTACAAGC
ATACATGTATT-ACTTTATACAACAACAAAATTTGAGATTCATGTTT-------------
------------------------------------------------------------
------------------------------------------------------------
---------------------------TTAAGTTTCATTTTGTTCATTTTAGGTACATCT
CAAGCT
>Mch5-C_M.chilensis
GTTTGAGACCACCAAATACTATGTTACCATTATTGATGCCCCAGGACATAGAGATTTCAT
CAAGAACATGATCACTGGTGAGTGTAAATCTTGAAACTGAAAATGTAGCAAAAGTGGCTG
AAAACCAGATTCTT-GATAGATGACTCCTTGAGGGTT-----------------------
------------------------------------------------------------
------------------------------------------------------------
-----------------------------TTAGTGTACCGGTTGTAGGATTTGACCTTGA
TGGTACCAAGGGTGGAAAAAGAAATTATATTGGTTCATATTAATTATCAGTCTGCTA---
---AACTGTTATATCGTTTGTCTGACTAAAAGAAATTTAAACTTTTCTACTAGATATATT
CCAACTAAAAAAAAA-TAGTTCGGTAGTTCT-----------------------------
------------------------------------------------------------
------------------------------------------------------------
--GTCAGGTAG--TTTGGGATACAC--TACTATACAACATGCATTAACTATATTACAAGC
ATACATGTATT-ACTTTATACAACAACAAAATTTGAGATTCATGTTT-------------
------------------------------------------------------------
------------------------------------------------------------
---------------------------TTAAGTTTCATTTTGTTCATTTTAGGTACATCT
CAAGCT
>Mch23-D_M.chilensis
GTTTGAGACCACCAAATACTATGTTACCATTATTGATGCCCCAGGACATAGAGATTTCAT
CAAGAACATGATCACTGGTGAGTGTAAATCTTGAAACTGAAAATGTAGCAAAAGTGGCTG
AAAACCAGATTCTT-GATAGATGACTCCTTGAGGGTT-----------------------
------------------------------------------------------------
------------------------------------------------------------
-----------------------------TTAGTGTACCGGTTGTAGGATTTGACCTTCA
TGGTACTAAGGGTGGAAAAAGAAATTATATTGGTTCATATTAATTATCAGTCTGCTA---
---AACTGTTATATCGTTTGTCTGACTAAAAGAAATTTAAACTTTTCTACTAGATATATT
CCAACTAAAAAAAAA-TAGTTCGGTAGTTCT-----------------------------
------------------------------------------------------------
------------------------------------------------------------
--GTCAGGTAG--TTTGGGATACACTATACTATACAACATGCATCAACTATATTACAAGC
ATACATGTATT-ACTTTATACAACAACAAAATTTGAGATTCATGTTT-------------
------------------------------------------------------------
------------------------------------------------------------
---------------------------TTAAGTTTCATTTTGTTCATTTTAGGTACATCT
CAAGCT
>Mch41-D_M.chilensis
GTTTGAGACCACCAAATACTATGTTACCATTATTGATGCCCCAGGACATAGAGATTTCAT
CAAGAACATGATCACTGGTGAGTGTAAATCTTGAAACTGAAAATGTAGCAAAAGTGGCTG
AAAACCAGATTCTT-GATAGATGACTCCTTGAGGGTT-----------------------
------------------------------------------------------------
------------------------------------------------------------
-----------------------------TTAGTGTACCGGTTGTAGGATTTGACCTTCA
TGGTACTAAGGGTGGAAAAAGAAATTATATTGGTTCATATTAATTATCAGTCTGCTA---
---AACTGTTATATCGTTTGTCTGACTAAAAGAAATTTAAACTTTTCTACTAGATATATT
CCAACTAAAAAAAAA-TAGTTCGGTAGTTCT-----------------------------
------------------------------------------------------------
------------------------------------------------------------
--GTCAGGTAG--TTTGGGATACACTATACTATACAACATGCATCAACTATATTACAAGC
ATACATGTATT-ACTTTATACAACAACAAAATTTGAGATTCATGTTT-------------
------------------------------------------------------------
------------------------------------------------------------
---------------------------TTAAGTTTCATTTTGTTCATTTTAGGTACATCT
CAAGCT
>Mch42-G_M.chilensis
GTTTGAGACCACCAAATACTATGTTACCATTATTGATGCCCCAGGACATAGAGATTTCAT
CAAGAACATGATCACTGGTGAGT--AAATCTTGAAACTGAAAATGTAGCAAAAGTGGCTG
AAAACCAGATTCTT-GATAGATTACTCCTTGAGGGTT-----------------------
------------------------------------------------------------
------------------------------------------------------------
-----------------------------TTAGTATACTGGTTGTAGGATTTGACCTTCA
TGGTACTAAGGGTGGAAAAAGAAATTATATTGGTTCATATTAATTATCAGTCTGCTA---
---AACTGTTATATCGTGTGTCTGACTAAAAGAAATTTAAACTTTTCTACTAGATATATT
CCAACTAAAAAAAAAATAGTTCGGTAGTTCT-----------------------------
------------------------------------------------------------
------------------------------------------------------------
--GTCAGGTAG--TTTGGGATACACTATACTATACAACATGCAATAACTATATTACAAGC
ATACATGTATT-ACTTTATACAACAACAAAATTTGAGATTCATGTTT-------------
------------------------------------------------------------
------------------------------------------------------------
---------------------------TCAAGTTTCATTTTGTTCATTTTAGGTACATCT
CAAGCT
>Mch41-G'_M.chilensis
GTTTGAGACCACCAAATACTATGTTACCATTATTGATGCCCCAGGACATAGAGATTTCAT
CAAGAACATGATAACTGGTGAGT--AAATCTTGAAACTGAAAATGTAGCAAAAGTGGCTG
AAAACCAGATTCTT-GATAGATTACTCCTTGAGGGTT-----------------------
------------------------------------------------------------
------------------------------------------------------------
-----------------------------TTAGTATACTGGTTGTAGGATTTGACCTTCA
TGGTACTAAGGGTGGAAAAAGAAATTATATTGGTTCATATTAATTATCAGTCTGCTA---
---AACTGTTATATCGTGTGTCTGACTAAAAGAAATTTAAACTTTTCTACTAGATATATT
CCAACTAAAAAAAAAATAGTTCGGTAGTTCT-----------------------------
------------------------------------------------------------
------------------------------------------------------------
--GTCAGGTAG--TTTGGGATACACTATACTATACAACATGCAATAACTATATTACAAGC
ATACATGTATT-ACTTTATACAACAACAAAATTTGAGATTCATGTTT-------------
------------------------------------------------------------
------------------------------------------------------------
---------------------------TCAAGTTTCATTTTGTTCATTTTAGGTACATCT
CAAGCT
>Mch41-H_M.chilensis
GTTTGAGACCACCAAATACTATGTTACCATTATTGATGCCCCAGGACATAGAGATTTCAT
CAAGAACATGATCACTGGTGAGTGTAAATCTTGAAACTGAAAATGTAGCAAAAGTGGCTG
AAAACCAGATTCTA-GATAGATGACTCCTTGAGGGTT-----------------------
------------------------------------------------------------
------------------------------------------------------------
-----------------------------T-ATTGTACCGGTTGTAGGATTTGACCTTCA
TGGTACTAAGGGTGAAAAAAGAAATTATATTGGTTCATATTAATTATCAGTCTGCTA---
---AACTGTTATATATTGTGT--GACTAAAAGAAATTTTAACTTTTTTACTAGATATATT
CCAACTAAAAAAAA--TAGTTCGGTAGTTCT-----------------------------
------------------------------------------------------------
------------------------------------------------------------
--GTCAGGTAG--TTTGGGATACACTATACTATACAACATGCATTAACTATATTACAAGC
ATACATGTATT-ACTTTATACAACAACAAAATTTGAGATTCATGTTT-------------
------------------------------------------------------------
------------------------------------------------------------
---------------------------TTAAGTTTCATTTTGTTCATTTTAGGTACATCT
CAAGCT
>Mch42-H_M.chilensis
GTTTGAGACCACCAAATACTATGTTACCATTATTGATGCCCCAGGACATAGAGATTTCAT
CAAGAACATGATCACTGGTGAGTGTAAATCTTGAAACTGAAAATGTAGCAAAAGTGGCTG
AAAACCAGATTCTA-GATAGATGACTCCTTGAGGGTT-----------------------
------------------------------------------------------------
------------------------------------------------------------
-----------------------------T-ATTGTACCGGTTGTAGGATTTGACCTTCA
TGGTACTAAGGGTGAAAAAAGAAATTATATTGGTTCATATTAATTATCAGTCTGCTA---
---AACTGTTATATATTGTGT--GACTAAAAGAAATTTTAACTTTTTTACTAGATATATT
CCAACTAAAAAAAA--TAGTTCGGTAGTTCT-----------------------------
------------------------------------------------------------
------------------------------------------------------------
--GTCAGGTAG--TTTGGGATACACTATACTATACAACATGCATTAACTATATTACAAGC
ATACATGTATT-ACTTTATACAACAACAAAATTTGAGATTCATGTTT-------------
------------------------------------------------------------
------------------------------------------------------------
---------------------------TTAAGTTTCATTTTGTTCATTTTAGGTACATCT
CAAGCT
>Mch41-I_M.chilensis
GTTTGAGACCACCAAATACTATGTTACCATTATTGATGCCCCAGGACATAGAGATTTCAT
CAAGAACATGATCACTGGTGAGTGTAAATCTTGAAACTGAAAATGTAGCAAAAGTGGCTG
AAAACCAGATTCTT-GATAGATGACTCCTTGAGGGTT-----------------------
------------------------------------------------------------
------------------------------------------------------------
-----------------------------TTAGTGTACCGGTTGTAGGATTTGACCTTCA
TGGTACTAAGGGTGGAAAAAGAAATTATATTGGTTCATATTAATTATCAGTCTGCTA---
---AACTGTTATATCGTTTGTCTGACTAAAAGAAATTTAAACTTTTCTACTAGATATATT
CCAACTAAAAAAAAA-TAGTTCGGTAGTTCT-----------------------------
------------------------------------------------------------
------------------------------------------------------------
--GTCGGGTAG--TTTGGGATACACTATACTATACAACATGCATTAACTATATTACAAGC
ATACATGTATT-ACTTTATACAACAACAAAATTTGAGATTCATGTTT-------------
------------------------------------------------------------
------------------------------------------------------------
---------------------------TTAAGTTTCATTTTGTTCATTTTAGGTACATCT
CAAGCT
>MW59-2B_M.trossulus
GTTTGAGACCACCAAATACTATGTTACCATTATTGATGCCCCAGGACATAGAGATTTCAT
CAAGAACATGATCACTGGTGAGTGTAAATCTTGAAACTGAAAATGTAGCAAAAGTGTCTG
AAAACCAGATTCTCAGAT----GACTCCTTCAGAGTTCGCGAAAAGTGTCAGTCCTCAGG
ATTTTACCACCAAAATTTTGCAAATGACTGACACAATTTTAGTATTTGTCAAAAGAATTA
GTTGTGAGGACCAGTAGA-------------TTTTCTGCAAGGACCACCAAGGAAAAAAA
GATTTCAAGAATTCTGCTCCTTGAGGGTTTTAGTATACAGGTTGTAGGATTTGACCTTCA
TGGTACTAAGGTTGGAAAAAGAAATTATATTGGTTAATATTAATTATCAGTCTGCTA---
---AACTGTTGTATGGTTTGTCGGACTAAAAGTAATTTAAACTTTTCTACTAGATATATT
CGA-CTAAAAAAAAT-TAGTTCTGTAGTTCT-----------------------------
------------------------------------------------------------
------------------------------------------------------------
--GTCAGATAGAGTTTGAGATGCACTATACTATACAACATACATT-----TATTGCAAGC
ATACATGGATTTACTTAATACAACGACAAAA-------TTCATGTTT-------------
------------------------------------------------------------
------------------------------------------------------------
---------------------------T-AACTTTCATTTTGCTCATTTTAGGTACATCT
CAAGCT
>MW59-2C_M.trossulus
GTTTGAGACCACCAAATACTATGTTACCATTATTGATGCCCCAGGACATAGAGATTTCAT
CAAGAACATGATCACTGGTGAGTGTAAATCTTGAAACTGAAAATGTAGCAAAAGTGGCTG
AAAACCAGATTCTT-GATAGATGACTCCTTGAGGGTT-----------------------
------------------------------------------------------------
------------------------------------------------------------
-----------------------------TTAGTGTACCGGTTGTAGGATTTGACCTTCA
TGGTACTAAGGGTGGAAAAAGAAATTATATTGGTTCATATTAATTATCAGTCTGCTA---
---AACTGTTATATCGTTTGTCTGACTAAAAGAAATTTAAACTTTTCTACTAGATATATT
CCAACTAAAAAAAAA-TAGTTCGGTAGTTCT-----------------------------
------------------------------------------------------------
------------------------------------------------------------
--GTCAGGTAG--TTTGGGATATACTATACTCTACAACATGCATTAACTATATTACAAGC
ATACATGTATT-ACTTTAAACAACAACAAAATTTGAGATTCATGTTT-------------
------------------------------------------------------------
------------------------------------------------------------
---------------------------TTAAGTTTCATTTTGTTCATTTTAGGTACATCT
CAAGCT
>BA12-Q_M.edulis
GTTTGAGACCACCAAATACTATGTTACCATTATTGATGCCCCAGGACATAGAGATTTCAT
CAAGAACATGATCACTGGTGAGTGTAAATCTTGAAACTGAAAATGTAGCAAAAGTGTCTG
AAAACCAGATTCTCAGAT----GACTCCTTCAGAGTTCGCGAAAAGTGTCAGTCCTCAGG
ATTTTACCACCAAAATTTTGCAAATGACCGACACAATTTTAGTATTTGTCAAAAGAATTA
GTTGTGAGGACCAGTAGA-------------TTTTCTGCAAGGACCACCAAGGAAAAAAA
GATTTCAAGAATTCTGCTCCTTGAGGGTTTTAGTATACAGGTTGTAGGATTTGACCTTCA
TGGTACTAAGGTTGGAAAAAGAAATTATATTGGTTAATATTAATTATCAGTCTGCTA---
---AACTGTTGTATGGTTTGTCGGACTAAAAGTAATTTAAACTTTTCTACTAGATATATT
CGA-CTAAAAAAAAT-TAGTTCTGTAGTTCTCAGTCTTCACACTGAACTGCTAAATCTAC
AGGCCCGCGGCTCAATTTTTGAAAATTTTTAGTTAGATTCTGTTGGCCTGTAGGTCTGAT
TTTTACAGGCCCAAGAGCAATTTTACCAGCCTGGGCTGCCACTCGGCGTGAAGACTGCAA
CTGTCAGATAGAGTTTGAGATGCACTATACTATACAACATACATT-----TATTGCAAGC
ATACATGGATTTACTTAATACAACGACAAAA-------TTCATGTTT-------------
------------------------------------------------------------
------------------------------------------------------------
---------------------------T-AACTTTCATTTTGCTCATTTTAGGTACATCT
CAAGCT
>Calbuco2-B_M.chilensis
GTTTGAGACCACCAAATACTATGTTACCATTATTGATGCCCCAGGACATAGAGATTTCAT
CAAGAACATGATCACTGGTGAGTGTAAATCTTGAAACTGAAAATGTAGCAAAAGTGGCTG
AAAACCAGATTCTT-GATAGATGACTCCTTGAGGGTT-----------------------
------------------------------------------------------------
------------------------------------------------------------
-----------------------------TTAGTGTACCGGTTGTAGGATTTGACCTTCA
TGGTACTAAGGGTGGAAAAAGAAATTATATTGGTTCATATTAATTATCAGTCTGCTA---
---AACTGTTATATCGTTTGTCTGACTAAAAGAAATTTAAACTTTTCTACTAGATATATT
CCAACTAAAAAAAAA-TAGTTCGGTAGTTCT-----------------------------
------------------------------------------------------------
------------------------------------------------------------
--GTCAGGTAG--TTTGGGATACACTATACTATACAACATGCATTAACTATATTACAAGC
ATACATGTATT-ACTTTATACAACAACAAAATTTGAGATTCATGTTT-------------
------------------------------------------------------------
------------------------------------------------------------
---------------------------TTAAGTTTCATTTTGTTCATTTTAGGTACATCT
CAAGCT
>Castro5-F_M.chilensis
GTTTGAGACCACCAAATACTATGTTACCATTATTGATGCCCCAGGACATAGAGATTTCAT
CAAGAACATGATCACTGGTGAGTGTAAATCTTGAAACTGAAAATGTAGCAAAAGTGGCTG
AAAACCAGATTCTT-GATAGATGACTCCTTGAGGGTT-----------------------
------------------------------------------------------------
------------------------------------------------------------
-----------------------------TTAGTGTACCGATTGTAGGATTTGACCTTCA
TGGTACTAAGGGTGGAAAAAGAAATTATATTGGTTCATATTAATTATCAGTCTGCTA---
---AACTGTTATATCGTTTGTCTGACTAAAAGAAATTTAAACTTTTCTACTAGATATATT
CCAACTAAAAAAAAA-TAGTTCGGTAGTTCT-----------------------------
------------------------------------------------------------
------------------------------------------------------------
--GTCAGGTAG--TTTGGGATACACTATACTATACAACATGCATTAACTATATTACAAGC
ATACATGTATT-ACTTTATACAACAACAAAATTTGAGATTCATGTTT-------------
------------------------------------------------------------
------------------------------------------------------------
---------------------------TTAAGTTTCATTTTGTTCATTTTAGGTACATCT
CAAGCT
>Castro5-E_M.chilensis
GTTTGAGACCACCAAATACTATGTTACCATTATTGATGCCCCAGGACATAGAGATTTCAT
CAAGAACATGATCACTGGTGAGTGTAAATCTTGAAACTGAAAATGTAGCAAAAGTGGCTG
AAAACCAGATTCTT-GATAGATGACTCCTTGAGGGTT-----------------------
------------------------------------------------------------
------------------------------------------------------------
-----------------------------TTAGTGTACCGGTTGTAGGATTTGACCTTCA
TGGTACTAAGGGTGGAAAAAGAAATTATATTGGTTCATATTAATTATCAGTCTGCTA---
---AACTGTTATATCGTTTGTCTGACTAAAAGAAATTTAAACTTTTCTACTAGATATATT
CCAACTAAAAAAAA--TAGTTCGGTAGTTCT-----------------------------
------------------------------------------------------------
------------------------------------------------------------
--GTCAGGTAG--TTTGGGATACACTATACTATACAACATGCATTAACTATATTACAACC
ATACATGTATT-ACTTTATACAACAACAAAATTTGAGATTCATGTTT-------------
------------------------------------------------------------
------------------------------------------------------------
---------------------------TTAAGTTTCATTTTGTTCATTTTAGGTACATCT
CAAGCT
>Castro26-G_M.chilensis
GTTTGAGACCACCAAATACTATGTTACCATTATTGATGCCCCAGGACATAGAGATTTCAT
CAAGAACATGATCACTGGTGAGT--AAATCTTGAAACTGAAAATGTAGCAAAAGTGGCTG
AAAACCAGATTCTT-GATAGATTACTCCTTGAGGGTT-----------------------
------------------------------------------------------------
------------------------------------------------------------
-----------------------------TTAGTATACTGGTTGTAGGATTTGACCTTCA
TGGTACTAAGGGTGGAAAAAGAAATTATATTGGTTCATATTAATTATCAGTCTGCTA---
---AACTGTTATATCGTGTGTCTGACTAAAAGAAATTTAAACTTTTCTACTAGATATATT
CCAACTAAAAAAAAAATAGTTCGGTAGTTCT-----------------------------
------------------------------------------------------------
------------------------------------------------------------
--GTCAGGTAG--TTTGGGATACACTATACTATACAACATGCAATAACTATATTACAAGC
ATACATGTATT-ACTTTATACAACAACAAAATTTGAGATTCATGTTT-------------
------------------------------------------------------------
------------------------------------------------------------
---------------------------TCAAGTTTCATTTTGTTCATTTTAGGTACATCT
CAAGCT
>Castro26-H_M.chilensis
GTTTGAGACCACCAAATACTATGTTACCATTATTGATGCCCCAGGACATAGAGATTTCAT
CAAGAACATGATCACTGGTGAGTGTAAATCTTGAAACTGAAAATGTAGCAAAAGTGGCTG
AAAACCAGATTCTA-GATAGATGACTCCTTGAGGGTT-----------------------
------------------------------------------------------------
------------------------------------------------------------
-----------------------------T-ATTGTACCGGTTGTAGGATTTGACCTTCA
TGGTACTAAGGGTGAAAAAAGAAATTATATTGGTTCATATTAATTATCAGTCTGCTA---
---AACTGTTATATATTGTGT--GACTAAAAGAAATTTTAACTTTTTTACTAGATATATT
CCAACTAAAAAAAA--TAGTTCGGTAGTTCT-----------------------------
------------------------------------------------------------
------------------------------------------------------------
--GTCAGGTAG--TTTGGGATACACTATACTATACAACATGCATTAACTATATTACAAGC
ATACATGTATT-ACTTTATACAACAACAAAATTTGAGATTCATGTTT-------------
------------------------------------------------------------
------------------------------------------------------------
---------------------------TTAAGTTTCATTTTGTTCATTTTAGGTACATCT
CAAGCT
>Castro26-B_M.chilensis
GTTTGAGACCACCAAATACTATGTTACCATTATTGATGCCCCAGGACATAGAGATTTCAT
CAAGAACATGATCACTGGTGAGTGTAAATCTTGAAACTGAAAATGTAGCAAAAGTGGCTG
AAAACCAGATTCTT-GATAGATGACTCCTTGAGGGTT-----------------------
------------------------------------------------------------
------------------------------------------------------------
-----------------------------TTAGTGTACCGGTTGTAGGATTTGACCTTCA
TGGTACTAAGGGTGGAAAAAGAAATTATATTGGTTCATATTAATTATCAGTCTGCTA---
---AACTGTTATATCGTTTGTCTGACTAAAAGAAATTTAAACTTTTCTACTAGATATATT
CCAACTAAAAAAAAA-TAGTTCGGTAGTTCT-----------------------------
------------------------------------------------------------
------------------------------------------------------------
--GTCAGGTAG--TTTGGGATACACTATACTATACAACATGCATTAACTATATTACAAGC
ATACATGTATT-ACTTTATACAACAACAAAATTTGAGATTCATGTTT-------------
------------------------------------------------------------
------------------------------------------------------------
---------------------------TTAAGTTTCATTTTGTTCATTTTAGGTACATCT
CAAGCT
>HO9-O_M.edulis
GTTTGAGACCACCAAATACTATGTTACCATTATTGATGCCCCAGGACATAGAGATTTCAT
CAAGAACATGATCACTGGTGAGTGTAAATCTTGAAACTGAAAATGTAGCAAAAGTGTCTG
AAAACCAGATTCTCAGAT----GACTCCTTCAGAGTTCGCGAAAAGTGTCAGTCCTCAGG
ATTTTACCACCAAAATTTTGCAAATGACTGACACAATTTTAGTATTTGTCAAAAGAATTA
GTTGTGAGGACCAGTAGA-------------TTTTCTGCAAGGACCACCAAGGAAAAAAA
GATTTCAAGAATTCTGCTCCTTGAGGGTTTTAGTATACAGGTTGTAGGATTTGACCTTCA
TGGTACTAAGGTTGGAAAAAGAAATTATATTGGTTAATATTAATTATCAGTCTGCTA---
---AACTGTTGTATGGTTTGTCGGACTAAAAGTAATTTAAACTTTTCTACTAAATATATT
CGA-CTAAAAAAAAT-TAGTTCTGTAGTTCT-----------------------------
------------------------------------------------------------
------------------------------------------------------------
--GTCAGATAGAGTTTGAGATGCACTATACTATACAACATACATT-----TATTGCAAGC
ATACATGGATTTACTTAATACAACGACAAAA-------TTCATGTTT-------------
------------------------------------------------------------
------------------------------------------------------------
---------------------------T-AACTTTCATTTTGCTCATTTTAGGTACATCT
CAAGCT
>AR5-5-J_M.edulis
GTTTGAGACCACCAAATACTATGTTACCATTATTGATGCCCCAGGACATAGAGATTTCAT
CAAGAACATGATCACTGGTGAGTGTAAATCTTGAAACTGAAAATGTAGCAAAAGTGTCTG
AAAACCAGATTCTT-GATAGATGACTCCTTCAGAGTTCGCGGAAAGAGTCCGTCCTCGGG
ATTTTACCACCAAAATTTTGCAAAGGACTGACACAATTTTAGTATTTGTCGATAGAATTA
GTAGTGAGGACCAGCAGAAAATACCAGCACATTTTCTGCAAGAACCACCAAGGAAAAAAA
GATTTCAAGAATTCTGCTCCTTGAGGGTTTTAGTATACAGGTTGTAGGATTTGACCTTAA
TGGTACTAAGGGTGGAAAAAGAAATTATATTGGTTAATATTAATTATCAGTCTGCTA---
---AACTGTTATATAGTTTGTCGGACTAAAAGTAATTTAAACTTTTCTACTATATATATT
CGA-CTAAAAAAAA---------GTAGTTCT-----------------------------
------------------------------------------------------------
------------------------------------------------------------
--GTCAGATAGAGTTTGAGATGCACTATACTATACAACATACATT-----TATTGCAAGC
ATTCATGGATTTACTTTATACAACGACAAAA-------TTCATGTTT-------------
------------------------------------------------------------
------------------------------------------------------------
---------------------------T-AACTTTCATTTTGCTCATTTTAGGTACATCT
CAAGCT
>AR7-5-G_M.edulis
GTTTGAGACCACCAAATACTATGTTACCATTATTGATGCCCCAGGACATAGAGATTTCAT
CAAGAACATGATCACTGGTGAGT--AAATCTTGAAACTGAAAATGTAGCAAAAGTGGCTG
AAAACCAGATTCTT-GATAGATTACTCCTTGAGGGTT-----------------------
------------------------------------------------------------
------------------------------------------------------------
-----------------------------TTAGTATACTGGTTGTAGGATTTGACCTTCA
TGGTACTAAGGGTGGAAAAAGAAATTATATTGGTTCATATTAATTATCAGTCTGCTA---
---AACTGTTATATCGTGTGTCTGACTAAAAGAAATTTAAACTTTTCTACTAGATATATT
CCAACTAAAAAAAAAATAGTTCGGTAGTTCT-----------------------------
------------------------------------------------------------
------------------------------------------------------------
--GTCAGGTAG--TTTGGGATACACTATACTATACAACATGCAATAACTATATTACAAGC
ATACATGTATT-ACTTTATACAACAACAAAATTTGAGATTCATGTTT-------------
------------------------------------------------------------
------------------------------------------------------------
---------------------------TCAAGTTTCATTTTGTTCATTTTAGGTACATCT
CAAGCT
>AR7-5-H_M.edulis
GTTTGAGACCACCAAATACTATGTTACCATTATTGATGCCCCAGGACATAGAGATTTCAT
CAAGAACATGATCACTGGTGAGTGTAAATCTTGAAACTGAAAATGTAGCAAAAGTGGCTG
AAAACCAGATTCTA-GATAGATGACTCCTTGAGGGTT-----------------------
------------------------------------------------------------
------------------------------------------------------------
-----------------------------T-ATTGTACCGGTTGTAGGATTTGACCTTCA
TGGTACTAAGGGTGAAAAAAGAAATTATATTGGTTCATATTAATTATCAGTCTGCTA---
---AACTGTTATATATTGTGT--GACTAAAAGAAATTTTAACTTTTTTACTAGATATATT
CCAACTAAAAAAAA--TAGTTCGGTAGTTCT-----------------------------
------------------------------------------------------------
------------------------------------------------------------
--GTCAGGTAG--TTTGGGATACACTATACTATACAACATGCATTAACTATATTACAAGC
ATACATGTATT-ACTTTATACAACAACAAAATTTGAGATTCATGTTT-------------
------------------------------------------------------------
------------------------------------------------------------
---------------------------TTAAGTTTCATTTTGTTCATTTTAGGTACATCT
CAAGCT
>AR7-5-H'_M.edulis
GTTTGAGACCACCAAATACTATGTTACCATTATTGATGCCCCAGGACATAGAGATTTCAT
CAAGAACATGATCACTGGTGAGTGTAAATCTTGAAACTGAAAATGTAGCAAAAGTGGCTG
AAAACCAGATTCTA-GATAGATGACTCCTTGAGGGTT-----------------------
------------------------------------------------------------
------------------------------------------------------------
-----------------------------T-ATTGTACCGGTTGTAGGATTTGACCTTCA
TGGTACTAAGGGTGAAAAAAGAAATTATATTGGTTCATATTAATTATCAGTCTGCTA---
---AACTGTTATATATTGTGT--GACTAAAAGAAATTTTAACTTTTTTACTAGATATATT
CCAACTAAAAAAAA--TAGTTCGGTAGTTCT-----------------------------
------------------------------------------------------------
------------------------------------------------------------
--GTCAGGTAG--TTTGGGATACACTATACTATACAACATGCATTAACTATATTACAAGC
ATACATGTATT-ACTTTAAACAACAACAAAATTTGAGATTCATGTTT-------------
------------------------------------------------------------
------------------------------------------------------------
---------------------------TTAAGTTTCATTTTGTTCATTTTAGGTACATCT
CAAGCT
>AR7-6-K_M.edulis
GTTTGAGACCACCAAATACTATGTTACCATTATTGATGCCCCAGGACATAGAGATTTCAT
CAAGAACATGATCACTGGTGAGTGTAAATCTTGAAACTGAAAATGTAGCAAAAGTGTCTG
AAAACCAGATTCTT-GATAGATGACTCCTTCAGAGTTCGCGGAAAGAGTCAGTCCTCGGG
ATTTTACCACCAAAATTTTGCAAAGGACTGACACAATTTTAGTATTTGTCGATAGAATTA
GTAGTGAGGACCAGCAGAAAATACCAGCACATTTTCTGCAAGAACCACCAAGGAAAAAAA
GATTTCAAGAATTCTGCTCCTTGAGGGTTTTAGTATACAGGTTGTAGGATTTGACCTTCA
TGGTACTAAGGGTGGAAAAAGAAATTATATTGGTTAATATTAATTATCAGTCTGCTA---
---AACTGTTATATGGTTTGTCGGACTAAAAGTAATTTAAACTTTTCTACTATATATATT
CGA-CTAAAAAAAA---------GTAGTTCT-----------------------------
------------------------------------------------------------
------------------------------------------------------------
--GTCAGATAGAGTTTGAGATGCACTATACTATACAACATACATT-----TATTGCAAGC
ATTCATGGATTTACTTTATACAACGACAAAA-------TTCATGTTT-------------
------------------------------------------------------------
------------------------------------------------------------
---------------------------T-AACTTTCATTTTGCTCATTTTAGGTACATCT
CAAGCT
>AR7-6-L_M.edulis
GTTTGAGACCACCAAATACTATGTTACCATTATTGATGCCCCAGGACATAGAGATTTCAT
CAAGAACATGATCACTGGTGAGTGTAAATCTT-AAACTGAAAATGTAGCAAAAGTGTCTG
AAAACCAGATTCTCAGAT----GACTCCTTCAGAGTTCGCG--AAGTGTCGGTCCTCCGG
ATTTTACCACCAAAATTTTGCAAATGACTGACACAATTTTAGTATTTGTCAAAAGAATTA
GTTGTGAGGACCAGTAGA-------------TTTTCTGCAAGGACCACCAAGGAAAAAAA
GATTTCAAGAATTCTGCTCCTTGAGGGTTTTAGTATACAGGTTGTAGGATTTGACCTTCA
TGGTACTAAGGGTGGAAAAAGAAATTATATTGGTTAATATTAATTATCAGTCTGCTA---
---AACTGTTATATGGTTTGTCGGACTAAAAGTAATTTAAACTTTTCTACTAGATATATT
CGA-CTTAAAAAAAT-TAGTTCTATAGTTCT-----------------------------
------------------------------------------------------------
------------------------------------------------------------
--GTCCGATAG--TTTGAGATGCACTATACTATACAACATACATT-----TATTGCAAGC
ATACATGGATTTACTTAATACAACGACAAAA-------TTCATGTTT-------------
------------------------------------------------------------
------------------------------------------------------------
---------------------------T-AACTTTCATTTTGCTCATTTTAGGTACATCT
CAAGCT
>BA30-5-G_M.edulis
GTTTGAGACCACCAAATACTATGTTACCATTATTGATGCCCCAGGACATAGAGATTTCAT
CAAGAACATGATCACTGGTGAGT--AAATCTTGAAACTGAAAATGTAGCAAAAGTGGCTG
AAAACCAGATTCTT-GATAGATTACTCCTTGAGGGTT-----------------------
------------------------------------------------------------
------------------------------------------------------------
-----------------------------TTAGTATACTGGTTGTAGGATTTGACCTTCA
TGGTACTAAGGGTGGAAAAAGAAATTATATTGGTTCATATTAATTATCAGTCTGCTA---
---AACTGTTATATCGTGTGTCTGACTAAAAGAAATTTAAACTTTTCTACTAGATATATT
CCAACTAAAAAAAAAATAGTTCGGTAGTTCT-----------------------------
------------------------------------------------------------
------------------------------------------------------------
--GTCAGGTAG--TTTGGGATACACTATACTATACAACATGCAATAACTATATTACAAGC
ATACATGTATT-ACTTTATACAACAACAAAATTTGAGATTCATGTTT-------------
------------------------------------------------------------
------------------------------------------------------------
---------------------------TCAAGTTTCATTTTGTTCATTTTAGGTACATCT
CAAGCT
>BA30-6-H_M.edulis
GTTTGAGACCACCAAATACTATGTTACCATTATTGATGCCCCAGGACATAGAGATTTCAT
CAAGAACATGATCACTGGTGAGTGTAAATCTTGAAACTGAAAATGTAGCAAAAGTGGCTG
AAAACCAGATTCTA-GATAGATGACTCCTTGAGGGTT-----------------------
------------------------------------------------------------
------------------------------------------------------------
-----------------------------T-ATTGTACCGGTTGTAGGATTTGACCTTCA
TGGTACTAAGGGTGAAAAAAGAAATTATATTGGTTCATATTAATTATCAGTCTGCTA---
---AACTGTTATATATTGTGT--GACTAAAAGAAATTTTAACTTTTTTACTAGATATATT
CCAACTAAAAAAAA--TAGTTCGGTAGTTCT-----------------------------
------------------------------------------------------------
------------------------------------------------------------
--GTCAGGTAG--TTTGGGATACACTATACTATACAACATGCATTAACTATATTACAAGC
ATACATGTATT-ACTTTATACAACAACAAAATTTGAGATTCATGTTT-------------
------------------------------------------------------------
------------------------------------------------------------
---------------------------TTAAGTTTCATTTTGTTCATTTTAGGTACATCT
CAAGCT
>BA30-6-Hprime_M.edulis
GTTTGAGACCACCAAATACTATGTTACCATTATTGATGCCCCAGGACATAGAGATTTCAT
CAAGAACATGATCACTGGTGAGTGTAAATCTTGAAACTGAAAATGTAGCAAAAGTGGCTG
AAAACCAGATTCTA-GATAGATGACTCCTTGAGGGTT-----------------------
------------------------------------------------------------
------------------------------------------------------------
-----------------------------T-ATTGTACCGGTTGTAGGATTTGACCTTCA
TGGTACTAAGGGTGAAAAAAGAAATTATATTGGTTCATATTAATTATCAGTCTGCTA---
---AACTGTTATATATTGTGT--GACTAAAAGAAATTTTAACTTTTTTACTAGATATATT
CCAACTAAAAAAAA--TAGTTCGGTAGTTCT-----------------------------
------------------------------------------------------------
------------------------------------------------------------
--GTCAGGTAG--TTTGGGATACACTATACTATACAACATGCATTAACTATATTACAAGC
ATACATGTATT-ACTTTAAACAACAACAAAATTTGAGATTCATGTTT-------------
------------------------------------------------------------
------------------------------------------------------------
---------------------------TTAAGTTTCATTTTGTTCATTTTAGGTACATCT
CAAGCT
>BA30-5-M_M.edulis
GTTTGAGACCACCAAATACTATGTTACCATTATTGATGCCCCAGGACATAGAGATTTCAT
CAAGAACATGATCACTGGTGAGTGTAAATCTTGAAACTGAAAATGTAGCAAAAGTGTCTG
AAAACCAGATTCTCAGAT----GACTCCTTCAGAGTTCGCGAAAAGTGTCCGTCCTCAGG
ATTTTACCACCAAAATTTTGCAAATGACTGACACAATTTTAGTATTTGTCAAAAGAATTA
GTTGTGAGGACCAGTAGA-------------TTTTCTGCAAGGACCACCAAGGAAAAAAA
GATTTCAAGAATTCTGCTCCTTGAGGGTTTTAGTATACAGGTTGTAGGATTTGACCTTCA
TGGTACTAAGGTTGGAAAAAGAAATTATATTGGTTAATATTAATTATCAGTCTGCTA---
---AACTGTTGTATGGTTTGTCGGACTAAAAGTAATCTAAACTTTTCTACTAGATATATT
CGA-CTAAAAAAAAT---------TAGTTCT-----------------------------
------------------------------------------------------------
------------------------------------------------------------
--GTCAGATAGAGTTTGAGATGCACTATACTATACAACATACATT-----TATTGCAAGC
ATACATGGATTTACTTAATACAACGACAAAA-------TTCATGTTT-------------
------------------------------------------------------------
------------------------------------------------------------
---------------------------T-AACTTTCATTTTGCTCATTTTAGGTACATCT
CAAGCT
>BA30-5-N_M.edulis
GTTTGAGACCACCAAATACTATGTTACCATTATTGATGCCCCAGGACATAGAGATTTCAT
CAAGAACATGATCACTGGTGAGTGTAAATCTTGAAACTGAAAATGTAGCAAAAGTGTCTG
AAAACCAGATTCTT-GATAGATGACTCCTTCAGAGTTCGCGGAAAGAGTCAGTCCTCGGG
ATTTTACCACCAAAATTTTGCAAAGGACTGACACAATTTTAGTATTTGTCGATAGAATTA
GTAGTGAGGACCAGCAGAAAATACCAGCACATTTTCTGCAAGAACCACCAAGGAAAAAAA
GATTTCAAGAATTCTGCTCCTTGAGGGTTTTAGTATACAGGTTGTAGGATTTGACCTTCA
TGGTACTAAGGGTGGAAAAAGAAATTATATTGGTTAATATTAATTATCAGTCTGCTA---
---AACTGTTATATAGTTTGTCGGACTAAAAGTAATTTAAACTTTTCTACTATATATATT
CGA-CTAAAAAAAA---------GTAGTTCT-----------------------------
------------------------------------------------------------
------------------------------------------------------------
--GTCAGATAGAGTTTGAGATGCACTATACTATACAACATACATT-----TATTGCAAGC
ATTCATGGATTTACTTTATACAACGACAAAA-------TTCATGTTT-------------
------------------------------------------------------------
------------------------------------------------------------
---------------------------T-AACTTTCATTTTGCTCATTTTAGGTACATCT
CAAGCT
>HO8-5-G_M.edulis
GTTTGAGACCACCAAATACTATGTTACCATTATTGATGCCCCAGGACATAGAGATTTCAT
CAAGAACATGATCACTGGTGAGT--AAATCTTGAAACTGAAAATGTAGCAAAAGTGGCTG
AAAACCAGATTCTT-GATAGATTACTCCTTGAGGGTT-----------------------
------------------------------------------------------------
------------------------------------------------------------
-----------------------------TTAGTATACTGGTTGTAGGATTTGACCTTCA
TGGTACTAAGGGTGGAAAAAGAAATTATATTGGTTCATATTAATTATCAGTCTGCTA---
---AACTGTTATATCGTGTGTCTGACTAAAAGAAATTTAAACTTTTCTACTAGATATATT
CCAACTAAAAAAAAAATAGTTCGGTAGTTCT-----------------------------
------------------------------------------------------------
------------------------------------------------------------
--GTCAGGTAG--TTTGGGATACACTATACTATACAACATGCAATAACTATATTACAAGC
ATACATGTATT-ACTTTATACAACAACAAAATTTGAGATTCATGTTT-------------
------------------------------------------------------------
------------------------------------------------------------
---------------------------TCAAGTTTCATTTTGTTCATTTTAGGTACATCT
CAAGCT
>HO8-5-O_M.edulis
GTTTGAGACCACCAAATACTATGTTACCATTATTGATGCCCCAGGACATAGAGATTTCAT
CAAGAACATGATCACTGGTGAGTGTAAATCTTGAAACTGAAAATGTAGCAAAAGTGTCTG
AAAACCAGATTCTCAGAT----GACTCCTTCAGAGTTCGCGAAAAGTGTCAGTCCTCAGG
ATTTTACCACCAAAATTTTGCAAATGACTGACACAATTTTAGTATTTGTCAAAAGAATTA
GTTGTGAGGACCAGTAGA-------------TTTTCTGCAAGGACCACCAAGGAAAAAAA
GATTTCAAGAATTCTGCTCCTTGAGGGTTTTAGTATACAGGTTGTAGGATTTGACCTTCA
TGGTACTAAGGTTGGAAAAAGAAATTATATTGGTTAATATTAATTATCAGTCTGCTA---
---AACTGTTGTATGGTTTGTCGGACTAAAAGTAATTTAAACTTTTCTACTAAATATATT
CGA-CTAAAAAAAAT-TAGTTCTGTAGTTCT-----------------------------
------------------------------------------------------------
------------------------------------------------------------
--GTCAGATAGAGTTTGAGATGCACTATACTATACAACATACATT-----TATTGCAAGC
ATACATGGATTTACTTAATACAACGACAAAA-------TTCATGTTT-------------
------------------------------------------------------------
------------------------------------------------------------
---------------------------T-AACTTTCATTTTGCTCATTTTAGGTACATCT
CAAGCT
>HO8-6-P_M.edulis
GTTTGAGACCACCAAATACTATGTTACCATTATTGATGCCCCAGGACATAGAGATTTCAT
CAAGAACATGATCACTGGTGAGTGTAAATCTTGAAACTGAAAATGTAGCAAAAGTGTCTG
AAAACCAGATTCTCAGAT----GACTCCTTCAGAGTTCGCGAAAAGTGTCAGTCCTCAGG
ATTTTACCACCAAAATTTTGCAAATGACTGACACAATTTTAGTATTTGTCAAAAGAATTA
GTTGTGAGGACCAGTAGA-------------TTTTCTGCAAGGACCACCAAGGAAAAAAA
GATTTCAAGAATTCTGCTCCTTGAGGGTTTTAGTATACAGGTTGTAGGATTTGACCTTCA
TGGTACTAAGGTTGGAAAAAGAAATTATATTGGTTAATATTAATTATCAGGCTGCTA---
---AACTGTTGTATGGTTTGTCGGACTAAAAGTAATTTAAACTTTTCTACTAAATATATT
CGA-CTAAAAAAAAT-TAGTTCTGTAGTTCT-----------------------------
------------------------------------------------------------
------------------------------------------------------------
--GTCAAATAGAGTTTGAGATGCACTATACTATACAACATACATT-----TATTGCAAGC
ATACATGGATTTACTTAATACAACGACAAAA-------TTCATGTTT-------------
------------------------------------------------------------
------------------------------------------------------------
---------------------------T-AACTTTCATTTTGCTCATTTTAGGTACATCT
CAAGCT
