# Supplementary material for: A single clonal lineage of transmissible cancer identified in two marine mussel species in South America and Europe
Source: eLife. 2019 Nov 5;8:e47788. doi: 10.7554/eLife.47788 (PMC6831032; doi:10.7554/eLife.47788)
Supplement: Figure 2—source data 1. [file elife-47788-fig2-data1.txt]

>Mch3-A_M.chilensis
TTAGACGAAAACAACCAATCAGGTCCAACCTATCAAAAATTCAGTGGTATTTCTTTTAGG
GCCGCGTTCATGAGATATATAGCATAATTTGGATATTGTTGTCATTCGTTTTATCGAACT
TAACAAAGCAAGCAACATGTCAGGAAGAGGTAAAGGAGGAAAAGGTCTAGGTAAAGGAGG
CGCCAAACGTCACAGGAAGGTGTTGCGTGATAATATCCAAGGTATCACCAAACCAGCAAT
CCGTCGTTTAGCAAGAAGAGGTGGTGTCAAACGTATCTCTGGTCTTATCTACGAGGAAAC
ACGTGGTGTCTTGAAAGTCTTTTTGGAAAATGTCATCCGTGATGCTGTCACATACACTGA
GCACGCAAAGAGGAAGACTGTCACCGCCATGGATGTTGTCTACGCCCTGAAACGTCAAGG
ACGTACCCTTTACGGATTCGGAGGTTAAACAGCCAGCTGAAAAATACAAATACAACGGCC
CTTTTCAGGG-CCACCAACATATTT-CAAAAA-GAATCTGCATTT-GTTGTACTT--AAA
ATGAAAATC-ATAGC-TT
>Mch3-B_M.chilensis
TTAGACGAAAACAACCAATCAGGTCCAACCTATCAAAAATTCAGTGGTATTTCTTTTAGG
GCCGCGTTCATGAGATATATAGCATAATTTGGATATTGTTGTCATTCGTTTTATCGAACT
TAACAAAGCAAGCAACATGTCAGGAAGAGGTAAAGGAGGAAAAGGTCTCGGTAAAGGCGG
CGCCAAACGTCACAGGAAGGTGTTGCGTGATAATATCCAAGGTATCACCAAACCAGCAAT
CCGTCGTTTAGCAAGAAGAGGTGGTGTCAAACGTATCTCTGGTCTTATCTACGAGGAAAC
ACGTGGTGTCTTGAAAGTCTTTTTGGAAAATGTCATCCGTGATGCTGTCACATACACTGA
GCACGCAAAGAGGAAGACTGTCACCGCCATGGATGTTGTCTACGCCCTGAAACGTCAAGG
ACGTACCCTTTACGGATTCGGAGGTTAAACAGCCAGCTGAAAAATACAAATACAACGGCC
CTTTTCAGGG-CCACCAACATATTT-CAAAAA-GAATCTGCATTT-GTTGTACTT--AAA
ATGAAAATC-ATAGC-TT
>Mch7-C_M.chilensis
TTAGACGAAAACAACCAATCAGGTCCAACCTATCAAAAATTCAGTGGTATTTCTTTTAGG
GCCGCGTTCATGAGATATATAGCATAATTTGGATATTGTTGTCATTCGTTTTATCGAACT
TCACAAAGCAAGCAACATGTCAGGAAGAGGTAAAGGAGGAAAAGGTCTAGGTAAAGGAGG
CGCCAAACGTCACAGGAAGGTGTTGCGTGATAATATCCAAGGTATCACCAAACCAGCAAT
CCGTCGTTTAGCAAGAAGAGGTGGTGTCAAACGTATCTCTGGTCTTATCTACGAGGAAAC
ACGTGGTGTCTTGAAAGTCTTTTTGGAAAATGTCATCCGTGATGCTGTCACATACACTGA
GCACGCAAAGAGGAAGACTGTCACCGCCATGGATGTTGTCTACGCCCTGAAACGTCAAGG
ACGTACCCTTTACGGATTCGGAGGTTAAACAGCCAGCTGAAAAATACAAATACAACGGCC
CTTTTCAGGG-CCACCAACATATTT-CAAAAA-GAATCTGCATTT-GTTGTACTT--AAA
ATGAAAATC-ATAGC-TT
>Mch7-D_M.chilensis
TTAGACGAAAACAACCAATCAGGTCCAACCTATCAAAAATTCAGTGGTATTTCTTTTAGG
GCCGCGTTCATGAGATATATAGCATAATTTGGAGATTGTTGTCATTCGTTTTATCGAACT
TCACAAAGCAAGCAACATGTCAGGAAGAGGTAAAGGAGGAAAAGGTCTAGGTAAAGGAGG
CGCCAAACGTCACAGGAAGGTGTTGCGTGATAATATCCAAGGTATCACCAAACCAGCAAT
CCGTCGTTTAGCAAGAAGAGGTGGTGTCAAACGTATCTCTGGTCTTATCTACGAGGAAAC
ACGTGGTGTCTTGAAAGTCTTTTTGGAAAATGTCATCCGTGATGCTGTCACATACACTGA
GCACGCAAAGAGGAAGACTGTCACCGCCATGGATGTTGTCTACGCCCTGAAACGTCAAGG
ACGTACCCTTTACGGATTCGGAGGTTAAACAGCCAGCTGAAAAATACAAATACAACGGCC
CTTTTCAGGG-CCACCAACATATTT-CAAAAA-GAATCTGCATTT-GTTGTACTT--AAA
ATGAAAATC-ATAGC-TT
>Mch5-A_M.chilensis
TTAGACGAAAACAACCAATCAGGTCCAACCTATCAAAAATTCAGTGGTATTTCTTTTAGG
GCCGCGTTCATGAGATATATAGCATAATTTGGATATTGTTGTCATTCGTTTTATCGAACT
TAACAAAGCAAGCAACATGTCAGGAAGAGGTAAAGGAGGAAAAGGTCTAGGTAAAGGAGG
CGCCAAACGTCACAGGAAGGTGTTGCGTGATAATATCCAAGGTATCACCAAACCAGCAAT
CCGTCGTTTAGCAAGAAGAGGTGGTGTCAAACGTATCTCTGGTCTTATCTACGAGGAAAC
ACGTGGTGTCTTGAAAGTCTTTTTGGAAAATGTCATCCGTGATGCTGTCACATACACTGA
GCACGCAAAGAGGAAGACTGTCACCGCCATGGATGTTGTCTACGCCCTGAAACGTCAAGG
ACGTACCCTTTACGGATTCGGAGGTTAAACAGCCAGCTGAAAAATACAAATACAACGGCC
CTTTTCAGGG-CCACCAACATATTT-CAAAAA-GAATCTGCATTT-GTTGTACTT--AAA
ATGAAAATC-ATAGC-TT
>Mch5-C_M.chilensis
TTAGACGAAAACAACCAATCAGGTCCAACCTATCAAAAATTCAGTGGTATTTCTTTTAGG
GCCGCGTTCATGAGATATATAGCATAATTTGGATATTGTTGTCATTCGTTTTATCGAACT
TCACAAAGCAAGCAACATGTCAGGAAGAGGTAAAGGAGGAAAAGGTCTAGGTAAAGGAGG
CGCCAAACGTCACAGGAAGGTGTTGCGTGATAATATCCAAGGTATCACCAAACCAGCAAT
CCGTCGTTTAGCAAGAAGAGGTGGTGTCAAACGTATCTCTGGTCTTATCTACGAGGAAAC
ACGTGGTGTCTTGAAAGTCTTTTTGGAAAATGTCATCCGTGATGCTGTCACATACACTGA
GCACGCAAAGAGGAAGACTGTCACCGCCATGGATGTTGTCTACGCCCTGAAACGTCAAGG
ACGTACCCTTTACGGATTCGGAGGTTAAACAGCCAGCTGAAAAATACAAATACAACGGCC
CTTTTCAGGG-CCACCAACATATTT-CAAAAA-GAATCTGCATTT-GTTGTACTT--AAA
ATGAAAATC-ATAGC-TT
>Mch23-C_M.chilensis
TTAGACGAAAACAACCAATCAGGTCCAACCTATCAAAAATTCAGTGGTATTTCTTTTAGG
GCCGCGTTCATGAGATATATAGCATAATTTGGATATTGTTGTCATTCGTTTTATCGAACT
TCACAAAGCAAGCAACATGTCAGGAAGAGGTAAAGGAGGAAAAGGTCTAGGTAAAGGAGG
CGCCAAACGTCACAGGAAGGTGTTGCGTGATAATATCCAAGGTATCACCAAACCAGCAAT
CCGTCGTTTAGCAAGAAGAGGTGGTGTCAAACGTATCTCTGGTCTTATCTACGAGGAAAC
ACGTGGTGTCTTGAAAGTCTTTTTGGAAAATGTCATCCGTGATGCTGTCACATACACTGA
GCACGCAAAGAGGAAGACTGTCACCGCCATGGATGTTGTCTACGCCCTGAAACGTCAAGG
ACGTACCCTTTACGGATTCGGAGGTTAAACAGCCAGCTGAAAAATACAAATACAACGGCC
CTTTTCAGGG-CCACCAACATATTT-CAAAAA-GAATCTGCATTT-GTTGTACTT--AAA
ATGAAAATC-ATAGC-TT
>Mch23-E_M.chilensis
TTAGACGAAAACAACCAATCAGGTCCAACCTATCAAAAATTCAGTGGTATTTCTTTTAGG
GCCGCGTTCATGAGATATATAGCATAATTTGGATATTGTTGTCATTCGTTTTATCGAACT
TCACAAAGCAAGCAACATGTCAGGAAGAGGTAAAGGAGGAAAAGGTCTAGGTAAAGGAGG
CGCCAAACGTCACAGGAAGGTGTTGCGTGATAATATCCAAGGTATCACCAAACCAGCAAT
CCGTCGTTTAGCAAGAAGAGGTGGTGTCAAACGTATCTCTGGTCTTATCTACGAGGAAAC
ACGTGGTGTCTTGAAAGTCTTTTTGGAAAATGTCATCCGTGATGCTGTCACATACACTGA
GCACGCAAAGAGGAAGACTGTCACTGCCATGGATGTTGTCTACGCCCTGAAACGTCAAGG
ACGTACCCTTTACGGATTCGGAGGTTAAACAGCCAGCTGAAAAATACAAATACAACGGCC
CTTTTCAGGG-CCACCAACATATTT-CAAAAA-GAATCTGCATTT-GTTGTACTT-AAAA
ATGAAAATC-ATAGC-TT
>Mch41-F_M.chilensis
TTAGACGAAAACAGCCAATCAGGTCCAACCTATCAAAAATTCAGTGGTACTTCTTTTAGG
GCCGCGTTCATGAGATATATAGCATAATTTGGATAGTGTTGTCATTCGTTTTATCGAACT
TCACAAAGCAAGCAACATGTCAGGAAGAGGTAAAGGAGGAAAAGGTCTAGGTAAAGGAGG
CGCCAAACGTCACAGGAAGGTGTTGCGTGATAATATCCAAGGTATCACCAAACCAGCAAT
CCGTCGTTTAGCAAGAAGAGGTGGTGTCAAACGTATTTCTGGTCTTATCTACGAGGAAAC
ACGTGGTGTCTTGAAAGTCTTTTTGGAAAATGTCATCCGTGATGCTGTCACATACACAGA
GCACGCAAAGAGGAAGACTGTCACTGCCATGGATGTTGTCTACGCCCTGAAACGGCAAGG
ACGTACCCTTTACGGATTCGGAGGTTAAACAGCCAGCTGAAAAATACAAATACAACGGCC
CTTTTCAGGG-CCACCAACATATTT-CAAAAA-GAATCTGCATTT-GTTGTACTT-AAAA
ATGAAAATC-ATAGC-TT
>Mch41-G_M.chilensis
TTAGACGAAAACAACCAATCAGGTCCAACCTATCAAAAATTCAGTGGTATTTCTTTTAGG
GCCGCGTTCATCAGATATATAGCATAATTTGGATATTGTTGTCATTCGTTTTATCGAACT
TCACAAAGCAAACAACATGTCAGGAAGAGGTAAAGGAGGAAAAGGTCTAGGTAAAGGAGG
CGCCAAACGTCACAGGAAGGTGTTGCGTGATAATATCCAAGGTATCACCAAACCAGCAAT
CCGTCGTTTAGCAAGAAGAGGTGGTGTCAAACGTATTTCTGGTCTTATCTACGAGGAAAC
ACGTGGTGTCTTGAAAGTCTTTTTGGAAAATGTCATCCGTGATGCTGTCACATACACAGA
GCACGCAAAGAGGAAGACTGTCACTGCCATGGATGTTGTCTACGCCCTGAAACGGCAAGG
ACGTACCCTTTACGGATTCGGAGGTTAAACAGCCAGCTGAAAAATACAAATACAACGGCC
CTTTTCAGGG-CCACCAACATATTT-CAAAAA-GAATCTGCATTT-GTTGTACTT-AAAA
ATGAAAATC-ATAGC-TT
>Mch41-K_M.chilensis
TTAGACGAAAACAACCAATCAGGTCCAACCTATCAAAAATTCAGTGGTATTTCTTTTAGG
GCCGCGTTCATCAGATATATAGCATAATTTGGATATTGTTGTCATTCGTTTTATCGAACT
TCACAAAGCAAACAACATGTCAGGAAGAGGTAAAGGAGGAAAAGGTCTAGGTAAAGGAGG
CGCCAAACGTCACAGGAAGGTGTTGCGTGATAATATCCAAGGTATCACCAAACCAGCAAT
CCGTCGTTTAGCAAGACGAGGTGGTGTCAAACGTATCTCTGGTCTTATCTACGAAGAAAC
ACGTGGTGTCTTGAAAGTCTTTTTGGAAAATGTCATCCGTGATGCTGTCACATACACTGA
GCACGCAAAGAGGAAGACCGTCACCGCCATGGATGTTGTCTACGCCCTGAAACGTCAAGG
CCGTACCCTTTACGGATTCGGAGGTTAAACAGCCAGCTGAAAAATACAAATACAACGGCC
CTTTTCAGGG-CCACCAACATATTT-CAAAAA-GAATCTGCATTT-GTTGTACTT--AAA
ATGAAAATC-ATAGC-TT
>Mch41-M_M.chilensis
TTAGACGAAAACAACCAATCAGGTCCAACCTATCAAAAATTCAGTGGTATTTCTTTTAGG
GCCGCGTTCATCAGATATATAGCATAATTTGGATATAGTTGTCATTCGTTTTATCGAACT
TCAAAAAGCAAACAACATGTCAGGAAGAGGTAAAGGAGGAAAAGGTCTAGGTAAAGGAGG
CGCCAAACGTCACAGGAAGGTGTTGCGTGATAATATCCAAGGTATCACCAAACCAGCAAT
CCGTCGTTTAGCAAGACGAGGTGGTGTCAAACGTATCTCTGGTCTTATCTACGAAGAAAC
ACGTGGTGTCTTGAAAGTCTTTTTGGAAAATGTCATCCGTGATGCTGTCACATACACTGA
GCACGCAAAGAGGAAGACTGTCACCGCCATGGATGTTGTCTACGCCCTGAAACGTCAAGG
CAGTACCCTTTACGGATTCGGAGGTTAAACAGCCAGCTGAAAAATACAAATACAACGGCC
CTTTTCAGGG-CCACCAACATTTTT-CAAAAA-GAATCTGCATTT-GTTGTACTT--AAA
AAGAAAACC-ATAGC-TT
>Mch42-R_M.chilensis
TTAGACGAAAACAACCAATCAGGTCCAACCTATCAAAAATTCAGTGGTATTTCTTTTAGG
GCCGCGTTCATCAGATATATAGCATAATTTGGATATAGTTGTCATTCGTTTTATCGAACT
TCAAAAAGCAAACAACATGTCAGGAAGAGGTAAAGGAGGAAAAGGTCTAGGTAAAGGAGG
CGCCAAACGTCACAGGAAGGTGTTGCGTGATAATATCCAAGGTATCACCAAACCAGCAAT
CCGTCGTTTAGCAAGACGAGGTGGTGTCAAACGTATCTCTGGTCTTATCTACGAAGAAAC
ACGTGGTGTCTTGAAAGTCTTTTTGGAAAATGTCATCCGTGATGCTGTCACATACACTGA
GCACGCAAAGAGGAAGACTGTCACCGCCATGGATGTTGTCTACGCCCTGAAACGTCAAGG
CCGTACCCTTTACGGATTCGGAGGTTAAACAGCCAGCTGAAAAATACAAATACAACGGCC
CTTTTCAGGG-CCACCAACATTTTT-CAAAAA-GAATCTGCATTT-GTTGTACTT--AAA
AAGAAAACC-ATAGC-TT
>Mch42-S_M.chilensis
TTAGACGAAAACAACCAATCAGGTCCAACCTATCAAAAATTCAGTGGTATTTCTTTTAGG
GCCGCGTTCATCAGATATATAGCATAATTTGGATATTGTTGTCATTCGTTTTATCGAACT
TCACAAAGCAAACAACATGTCAGGAAGAGGTAAAGGAGGAAAAGGTCTAGGTAAAGGAGA
CGCCAAACGTCACAGGAAGGTGTTGCGTGATAATATCCAAGGTATCACCAAACCAGCAAT
CCGTCGTTTAGCAAGACGAGGTGGTGTCAAACGTATCTCTGGTCTTATCTACGAAGAAAC
ACGTGGTGTCTTGAAAGTCTTTTTGGAAAATGTCATCCGTGATGCTGTCACATACACTGA
GCACGCAAAGAGGAAGACTGTCACCGCCATGGATGTTGTCTACGCCCTGAAACGTCAAGG
CCGTACCCTTTACGGATTCGGAGGTTAAACAGCCAGCTGAAAAATACAAATACAACGGCC
CTTTTCAGGG-CCACCAACATATTT-CAAAAA-GAATCTGCATTT-GTTGTACTT--AAA
ATGAAAATC-ATAGC-TT
>Mch42-H_M.chilensis
TTAGACGAAAACAACCAATCAGGTCCAACCTATCAAAATTTCAGTGGTATTTCTTTTAGG
GCCGCGTTCATGAGATATATAGCATAATTTGGATATTGTTGTCATTCGTTTTATCGAACT
TAACAAAGCAAGCAACATGTCAGGAAGAGGTAAAGGAGGAAAAGGTCTAGGTAAAGGAGG
CGCCAAACGTCACAGGAAGGTGTTGCGTGATAATATCCAAGGTATCACCAAACCAGCAAT
CCGTCGTTTAGCAAGAAGAGGTGGTGTCAAACGTATCTCTGGTCTTATCTACGAGGAAAC
ACGTGGTGTCTTGAAAGTCTTTTTGGAAAATGTCATCCGTGATGCTGTCACATACACTGA
GCACGCAAAGAGGAAGACTGTCACCGCCATGGATGTTGTCTACGCCCTGAAACGTCAAGG
ACGTACCCTTTACGGATTCGGAGGTTAAACAGCCAGCTGAAAAATACAAATACAACGGCC
CTTTTCAGGG-CCACCAACATATTT-CAAAAA-GAATCTGCATTT-GTTGTACTT--AAA
ATGAAAATC-ATAGC-TT
>Mch42-I_M.chilensis
TTAGACGAAAACAACCAATCAGGTCCAACCTATCAAAAATTCAGTGGTATTTCTTTTAGG
GCCGCGTTCATGAGATATATAGCATAATTTGGATATTGTTGTCATTCGTTTTATCGAACT
TCACATAGCAAGCAACATGTCAGGAAGAGGTAAAGGAGGAAAAGGTCTAGGTAAAGGAGG
CGCCAAACGTCACAGGAAGGTGTTGCGTGATAATATCCAAGGTATCACCAAACCAGCAAT
CCGTCGTTTAGCAAGAAGAGGTGGTGTCAAACGTATCTCTGGTCTTATCTACGAGGAAAC
ACGTGGTGTCTTGAAAGTCTTTTTGGAAAATGTCATCCGTGATGCTGTCACATACACTGA
GCACGCAAAGAGGAAGACTGTCACCGCCATGGATGTTGTCTACGCCCTGAAACGTCAAGG
ACGTACCCTTTACGGATTCGGAGGTTAAACAGCCAGCTGAAAAATACAAATACAACGGCC
CTTTTCAGGG-CCACCAACATATTT-CAAAAA-GAATCTGCATTT-GTTGTACTT--AAA
ATGAAAATC-ATAGC-TT
>AR5-P_M.edulis
TTAGACGAAAACAACCAATCAGGTCCAACCTATCAAAAATTCAGTGGTACTTCTTTTAGG
GCCGCGTTCATGAGATATATAGCATAATTTGGATATTGTTGTCATTCGTTTTATCGAACT
TCACAAAGCAAGCAACATGTCAGGAAGAGGTAAAGGAGGAAAAGGTCTAGGTAAAGGAGG
CGCCAAACGTCACAGGAAGGTGTTGCGTGATAATATCCAAGGTATCACCAAACCAGCAAT
CCGTCGTTTAGCAAGAAGAGGTGGTGTCAAACGTATCTCTGGTCTTATCTACGAGGAAAC
ACGTGGTGTCTTGAAAGTCTTTTTGGAAAATGTCATCCGTGATGCTGTCACATACACAGA
GCACGCAAAGAGGAAGACTGTCACTGCCATGGATGTTGTCTACGCCCTGAAACGTCAAGG
ACGTACCCTTTACGGATTCGGAGGTTAAACAGCCAGCTGAAAAATACAAATACAACGGCC
CTTTTCAGGG-CCACCAACATATTT-CAAAAA-GAATCTGCATTT-GTTGTACTT-AAAA
ATGAAAATC-ATAGC-TT
>AR7-Q_M.edulis
TTAGACGAAAACAACCAATCAGGTCCAACCTATCAAAAATTCAGTGGTATTTCTTTTAGG
GCCGCGTTCATGAGATATATAGCATAATTTGGATATTGTTGTCATTCGTTTTATCGAACT
TCACAAAGCAAGCAACATGTCAGGAAGAGGTAAAGGAGGAAAAGGTCTAGGTAAAGGAGG
CGCCAAACGTCACAGGAAGGTGTTGCGTGATAATATCCAAGGTATCACCAAACCAGCAAT
CCGTCGTTTAGCAAGAAGAGGTGGTGTCAAACGTATCTCTGGTCTTATCTACGAGGAAAC
ACGTGGTGTCTTGAAAGTCTTTTTGGAAAATGTCATCCGTGATGCTGTCACATACACAGA
GCACGCAAAGAGGAAGACTGTCACTGCCATGGATGTTGTCTATGCCCTGAAACGTCAAGG
ACGTACCCTTTACGGATTCGGAGGTTAAACAGCCAGCTGAAAAATACAAATACAACGGCC
CTTTTCAGGG-CCACCAACATATTT-CAAAAA-GAATCTGCATTT-GTTGTACTT-AAAA
ATGAAAATC-ATAGC-TT
>AR7-N_M.edulis
TTAGACGAAAACAACCAATCAGGTCCAACCTATCAAAAATTCAGTGGTATTTCTTTTAGG
GCCGCGTTCATCAGATATATAGCATAATTTGGATATTGTTGTCATTCGTTTTATCGAACT
TCACAAAGCAAACAACATGTCAGGAAGAGGTAAAGGAGGAAAAGGTCTAGGTAAAGGAGG
CGCCAAACGACACAGGAAGGTGTTGCGTGATAATATCCAAGGTATCACCAAACCAGCAAT
CCGTCGTTTAGCAAGACGAGGTGGTGTCAAACGTATCTCTGGTCTTATCTACGAAGAAAC
ACGTGGTGTCTTGAAAGTCTTTTTGGAAAATGTCATCCGTGATGCTGTCACATACACTGA
GCACGCAAAGAGGAAGACTGTCACCGCCATGGATGTTGTCTACGCCCTGAAACGTCAAGG
CCGTACCCTTTACGGATTCGGAGGTTAAACAGCCAGCTGAAAAATACAAATACAACGGCC
CTTTTCAGGG-CCACCAACATATTT-CAAAAA-GAATCTGCATTT-GTTGTACTT-AAAA
ATGAAAATC-ATAGC-TT
>AR7-T_M.edulis
TTAGACGAAAACAACCAATCAGGTCCAACCTATCAAAAATTCAGTGGTATTTCTTTTAGG
GCCGCGTTCATCAGATATATAGCATAATTTGGATATAGTTGTCATTCGTTTTATCGAACT
TCACAAAGCAAGCAACATGTCAGGAAGAGGTAAAGGAGGAAAAGGTCTAGGTAAAGGAGG
CGCCAAACGTCACAGGAAGGTGTTGCGTGATAATATCCAAGGTATCACCAAACCAGCAAT
CCGTCGTTTAGCAAGAAGAGGTGGTGTCAAACGTATCTCTGGTCTTATCTACGAGGAAAC
ACGTGGTGTCTTGAAAGTCTTTTTGGAAAATGTCATCCGTGATGCTGTCACATACACAGA
GCACGCAAAGAGGAAGACTGTCACTGCCATGGATGTTGTCTATGCCCTGAAACGTCAAGG
ACGTACCCTTTACGGATTCGGAGGTTAAACAGCCAGCTGAAAAATACAAATACAACGGCC
CTTTTCAGGG-CCACCAACATATTT-CAAAAA-GAATCTGCATTT-GTTGTACTT--AAA
ATGAAAATC-ATAGC-TT
>AR7-R_M.edulis
TTAGACGAAAACAACCAATCAGGTCCAACCTATCAAAAATTCAGTGGTATTTCTTTTAGG
GCCGCGTTCATCAGATATATAGCATAATTTGGATATAGTTGTCATTCGTTTTATCGAACT
TCAAAAAGCAAACAACATGTCAGGAAGAGGTAAAGGAGGAAAAGGTCTAGGTAAAGGAGG
CGCCAAACGTCACAGGAAGGTGTTGCGTGATAATATCCAAGGTATCACCAAACCAGCAAT
CCGTCGTTTAGCAAGACGAGGTGGTGTCAAACGTATCTCTGGTCTTATCTACGAAGAAAC
ACGTGGTGTCTTGAAAGTCTTTTTGGAAAATGTCATCCGTGATGCTGTCACATACACTGA
GCACGCAAAGAGGAAGACTGTCACCGCCATGGATGTTGTCTACGCCCTGAAACGTCAAGG
CCGTACCCTTTACGGATTCGGAGGTTAAACAGCCAGCTGAAAAATACAAATACAACGGCC
CTTTTCAGGG-CCACCAACATTTTT-CAAAAA-GAATCTGCATTT-GTTGTACTT--AAA
AAGAAAACC-ATAGC-TT
>BA30-N_M.edulis
TTAGACGAAAACAACCAATCAGGTCCAACCTATCAAAAATTCAGTGGTATTTCTTTTAGG
GCCGCGTTCATCAGATATATAGCATAATTTGGATATTGTTGTCATTCGTTTTATCGAACT
TCACAAAGCAAACAACATGTCAGGAAGAGGTAAAGGAGGAAAAGGTCTAGGTAAAGGAGG
CGCCAAACGACACAGGAAGGTGTTGCGTGATAATATCCAAGGTATCACCAAACCAGCAAT
CCGTCGTTTAGCAAGACGAGGTGGTGTCAAACGTATCTCTGGTCTTATCTACGAAGAAAC
ACGTGGTGTCTTGAAAGTCTTTTTGGAAAATGTCATCCGTGATGCTGTCACATACACTGA
GCACGCAAAGAGGAAGACTGTCACCGCCATGGATGTTGTCTACGCCCTGAAACGTCAAGG
CCGTACCCTTTACGGATTCGGAGGTTAAACAGCCAGCTGAAAAATACAAATACAACGGCC
CTTTTCAGGG-CCACCAACATATTT-CAAAAA-GAATCTGCATTT-GTTGTACTT-AAAA
ATGAAAATC-ATAGC-TT
>BA30-U_M.edulis
TTAGACGAAAACAACCAATCAGGTCCAACCTATCAAAAATTCAGTGGTATTTCTTTTAGG
GCCGCGTTCATGAGATATATAGCATAATTTGGATAGTGTTGTCATTCGTTTTATCGAACT
TCACAAAGCAAGCAACATGTCAGGAAGAGGTAAAGGAGGAAAAGGTCTAGGTAAAGGAGG
CGCCAAACGTCACAGGAAGGTGTTGCGTGATAATATCCAAGGTATCACCAAACCAGCAAT
CCGTCGTTTAGCAAGAAGAGGTGGTGTCAAACGTATCTCTGGTCTGATCTACGAGGAAAC
ACGTGGTGTCTTGAAAGTCTTTTTGGAAAATGTCATCCGTGATGCTGTCACATACACAGA
GCACGCAAAGAGGAAGACTGTCACTGCCATGGATGTTGTCTACGCCCTGAAACGTCAAGG
ACGTACCCTTTACGGATTCGGAGGTTAAACAGCCAGCTGAAAAATACAAATACAACGGCC
CTTTTCAGGG-CCACCAACATATTT-CAAAAA-GAATCTGCATTT-GTTGTACTT-AAAA
ATGAAAATC-ATAGC-TT
>BA30-Q_M.edulis
TTAGACGAAAACAACCAATCAGGTCCAACCTATCAAAAATTCAGTGGTATTTCTTTTAGG
GCCGCGTTCATGAGATATATAGCATAATTTGGATATTGTTGTCATTCGTTTTATCGAACT
TCACAAAGCAAGCAACATGTCAGGAAGAGGTAAAGGAGGAAAAGGTCTAGGTAAAGGAGG
CGCCAAACGTCACAGGAAGGTGTTGCGTGATAATATCCAAGGTATCACCAAACCAGCAAT
CCGTCGTTTAGCAAGAAGAGGTGGTGTCAAACGTATCTCTGGTCTTATCTACGAGGAAAC
ACGTGGTGTCTTGAAAGTCTTTTTGGAAAATGTCATCCGTGATGCTGTCACATACACAGA
GCACGCAAAGAGGAAGACTGTCACTGCCATGGATGTTGTCTATGCCCTGAAACGTCAAGG
ACGTACCCTTTACGGATTCGGAGGTTAAACAGCCAGCTGAAAAATACAAATACAACGGCC
CTTTTCAGGG-CCACCAACATATTT-CAAAAA-GAATCTGCATTT-GTTGTACTT-AAAA
ATGAAAATC-ATAGC-TT
>HO8-V_M.edulis
TTAGACGAAAACAACCAATCAGGTCCAACCTATCAAAAATTCAGTGGTATTTCTTTTAGG
GCCGCGTTCATGAGATATATAGCATAATTTGGATATTGTTGTCATTCGTTTTATCGAACT
TCACAAAGCAAGCAACATGTCAGGAAGAGGTAAAGGAGGAAAAGGTCTAGGCAAAGGAGG
CGCCAAACGTCACAGGAAGGTGTTGCGTGATAATATCCAAGGTATCACCAAACCAGCAAT
CCGTCGTTTAGCAAGAAGAGGTGGTGTCAAACGTATCTCTGGTCTTATCTACGAGGAAAC
ACGTGGTGTCTTGAAAGTCTTTTTGGAAAATGTCATCCGTGATGCTGTCACATACACAGA
GCACGCAAAGAGGAAGACTGTCACTGCCATGGATGTTGTCTATGCCCTGAAACGTCAAGG
ACGTACCCTTTACGGATTCGGAGGTTAAACAGCCAGCTGAAAAATACAAATACAACGGCC
CTTTTCAGGG-CCACCAACATATTT-CAAAAA-GAATCTGCATTT-GTTGTACTT-AAAA
ATGAAAATC-ATAGC-TT
>HO8-W_M.edulis
TTAGACGAAAACAACCAATCAGGTCCAACCTATCAAAAATTCAGTGGTATTTCTTTTAGG
GCCGCGTTCATGAGATATATAGCATAATTTGGATATTGTTGTCATTCGTTTTATCGAACT
TCACAAAGCAAGCAACATGTCAGGAAGAGGTAAAGGAGGAAAAGGTCTAGGTAAAGGAGG
CGCCAAACGTCACAGGAAGGTGTTGCGTGATAATATCCAAGGTATCACCAAACCAGCAAT
CCGTCGTTTAGCAAGAAGAGGTGGTGTCAAACGTATCTCTGGTCTTATCTACGAGGAAAC
ACGTGGTGTCTTGAAAGTCTTTTTGGAAAATGTCATCCGTGATGCTGTCACATACACAGA
GCACGCAAAGAGGAAGACTGTCACTGCCATGGATGTTGTCTACGCCCTGAAACGTCAAGG
ACGTACCCTTTACGGATTCGGAGGTTAAACAGCCAGCTGAAAAATACAAATACAACGGCC
CTTTTCAGGG-CCACCAACATATTT-CAAAAA-GAATCTGCCTTT-GTTGTACTT--AAA
ATGAAAACC-ATAGC-TT
>CB10-2A'_M.trossulus
TTAGACGAAAACAACCAATCAGGTCCAACCTATCAAAAATTCAGTGGTATTTCTTTTAGG
GCCGCGTTCATCAGATATATAGCATAATTTGGATATAGTTGTCATTCGTTTTATCGAACT
TCAAAA-GCAAACAACATGTCAGGAAGAGGTAAAGGAGGAAAAGGTCTAGGTAAAGGAGG
CGCCAAACGTCACAGGAAGGTGTTGCGTGATAATATCCAAGGTATCACCAAACCAGCAAT
CCGTCGTTTAGCAAGACGAGGTGGTGTCAAACGTATCTCTGGTCTTATCTACGAAGAAAC
ACGTGGTGTCTTGAAAGTCTTTTTGGAAAATGTCATCCGTGATGCTGTCACATACACTGA
GCACGCAAAGAGGAAGACTGTCACCGCCATGGATGTTGTCTACGCCCTGAAACGTCAAGG
CCGTACCCTTTACGGATTCGGAGGTTAAACAGCCAGCTGAAAAATACAAATACAACGGCC
CTTTTCAGGG-CCACCAACATATTT-CAAAAA-GAATCTGCCTTT-GTTGTACTT--AAA
ATGAAAACC-ATAGC-TT
>CB10-2B_M.trossulus
TTAGACGAAAACAACCAATCAGGTCCAACCTATCAAAAATTCAGTGGTATTTCTTTTAGG
GCCGCGTTCATCAGATATATAGCATAATTTGGATATAGTTGTCATTCGTTTTATCGAACT
TCAAAAAGCAAACAACATGTCAGGAAGAGGTAAAGGAGGAAAAGGTCTAGGTAAAGGAGG
CGCCAAACGTCACAGGAAGGTGTTGCGTGATAATATCCAAGGTATCACCAAACCAGCAAT
CCGTCGTTTAGCAAGACGAGGTGGTGTCAAACGTATCTCTGGTCTTATCTACGAAGAAAC
ACGTGGTGTCTTGAAAGTCTTTTTGGAAAATGTCATCCGTGATGCTGTCACATACACTGA
GCACGCAAAGAGGAAGACTGTCACCGCCATGGATGTTGTCTACGCCCTGAAACGTCAAGG
CCGTACCCTTTACGGATTCGGAGGTTAAACAGCCAGCTGAAAAATACAAATACAACGGCC
CTTTTCAGGG-CCACCAACATATTT-CAAAAA-GAATCTGCATTT-GTTGTACTT--AAA
ATGAAAACC-ATAGC-TT
>CB13-2A'_M.trossulus
TTAGACGAAAACAACCAATCAGGTCCAACCTATCAAAAATTCAGTGGTATTTCTTTTAGG
GCCGCGTTCATCAGATATATAGCATAATTTGGATATAGTTGTCATTCGTTTTATCGAACT
TCAAAA-GCAAACAACATGTCAGGAAGAGGTAAAGGAGGAAAAGGTCTAGGTAAAGGAGG
CGCCAAACGTCACAGGAAGGTGTTGCGTGATAATATCCAAGGTATCACCAAACCAGCAAT
CCGTCGTTTAGCAAGACGAGGTGGTGTCAAACGTATCTCTGGTCTTATCTACGAAGAAAC
ACGTGGTGTCTTGAAAGTCTTTTTGGAAAATGTCATCCGTGATGCTGTCACATACACTGA
GCACGCAAAGAGGAAGACTGTCACCGCCATGGATGTTGTCTACGCCCTGAAACGTCAAGG
CCGTACCCTTTACGGATTCGGAGGTTAAACAGCCAGCTGAAAAATACAAATACAACGGCC
CTTTTCAGGG-CCACCAACATATTT-CAAAAA-GAATCTGCCTTT-GTTGTACTT--AAA
ATGAAAACC-ATAGC-TT
>CB13-2A_M.trossulus
TTAGACGAAAACAACCAATCAGGTCCAACCTATCAAAAATTCAGTGGTATTTCTTTTAGG
GCCGCGTTCATCAGATATATAGCATAATTTGGATATAGTTGTCATTCGTTTTATCGAACT
TCAAAAAGCAAACAACATGTCAGGAAGAGGTAAAGGAGGAAAAGGTCTAGGTAAAGGAGG
CGCCAAACGTCACAGGAAGGTGTTGCGTGATAATATCCAAGGTATCACCAAACCAGCAAT
CCGTCGTTTAGCAAGACGAGGTGGTGTCAAACGTATCTCTGGTCTTATCTACGAAGAAAC
ACGTGGTGTCTTGAAAGTCTTTTTGGAAAATGTCATCCGTGATGCTGTCACATACACTGA
GCACGCAAAGAGGAAGACTGTCACCGCCATGGATGTTGTCTACGCCCTGAAACGTCAAGG
CCGTACCCTTTACGGATTCGGAGGTTAAACAGCCAGCTGAAAAATACAAATACAACGGCC
CTTTTCAGGG-CCACCAACATATTT-CAAAAA-GAATCTGCCTTT-GTTGTACTT--AAA
ATGAAAACC-ATAGC-TT
>CB13-2C_M.trossulus
TTAGACGAAAACAACCAATCAGGTCCAACCTATCAAAAATTCAGTGGTATTTCTTTTAGG
GCCGCGTTCACCAGATATATAGCATAATTTGGATATAGTTGTCATTCGTTTTATCGAACT
TCAAAAAGCAAACAACATGTCAGGAAGAGGTAAAGGAGGAAAAGGTCTAGGTAAAGGAGG
CGCCAAACGTCACAGGAAGGTGTTGCGTGATAATATCCAAGGTATCACCAAACCAGCAAT
CCGTCGTTTAGCAAGACGAGGTGGTGTCAAACGTATCTCTGGTCTTATCTACGAAGAAAC
ACGTGGTGTCTTGAAAGTCTTTTTGGAAAATGTCATCCGTGATGCTGTCACATACACTGA
GCACGCAAAGAGGAAGACTGTCACCGCCATGGATGTTGTCTACGCCCTGAAACGTCAAGG
CCGTACCCTTTACGGATTCGGAGGTTAAACAGCCAGCTGAAAAATACAAATACAACGGCC
CTTTTCAGGG-CCACCAACATATTT-CAAAAA-GAATCTGCATTT-GTTGTACTT--AAA
ATGAAAACC-ATAGC-TT
>CB13-2D_M.trossulus
TTAGACGAAAACAACCAATCAGGTCCAACCTATCAAAAATTCAGTGGTATTTCTTTTAGG
GCCGCGTTCATCAGATATATAGCATAATTTGGATATAGTTGTCATTCGTTTTATCGAACT
TCAAAA-GCAAACAACATGTCAGGAAGAGGTAAAGGAGGAAAAGGTCTAGGTAAAGGAGG
CGCCAAACGTCACAGGAAGGTGTTGCGTGATAATATCCAAGGTATCACCAAACCAGCAAT
CCGTCGTTTAGCAAGACGAGGTGGTGTCAAACGTATCTCTGGTCTTATCTACGAAGAAAC
ACGTGGTGTCTTGAAAGTCTTTTTGGAAAATGTCATCCGTGATGCTGTCACATACACTGA
GCACGCAAAGAGGAAGACTGTCACCGCCATGGATGTTGTCTACGCCCTGAAACGTCAAGG
CCGTACCCTTTACGGATTCGGAGGTTAAACAGCCAGATGAAAAATACAAATACAACGGCC
CTTTTCAGGG-CCACCAACATTTTT-CAAAAA-GAATCTGCATTT-GTTGTACTT--AAA
ATGAAAACC-ATAGC-TT
>CB22-2E_M.trossulus
TTAGACGAAAACAACCAATCAGGTCCAACCTATCAAAAATTCAGTGGTATTTCTTTTAGG
GCCGCGTTCATCAGATATATAGCATAATTTGGATATAGTTTTCATTCGTTTTATCGAACT
TCAAAAAGCAAACAACATGTCAGGAAGAGGTAAAGGAGGAAAAGGTCTAGGTAAAGGAGG
CGCCAAACGTCACAGGAAGGTGTTGCGTGATAATATCCAAGGTATCACCAAACCAGCAAT
CCGTCGTTTAGCAAGACGAGGTGGTGTCAAACGTATCTCTGGACTTATCTACGAAGAAAC
ACGTGGTGTCTTGAAAGTCTTTTTGGAAAATGTCATCCGTGATGCTGTCACATACACTGA
GCACGCAAAGAGGAAGACTGTCACCGCCATGGATGTTGTCTACGCCCTGAAACGTCAAGG
CCGTACCCTTTACGGATTCGGAGGTTAAACAGCCAGCTGATAAATACAAATACAACGGCC
CTTTTCAGGG-CCACCAACATTTTT-CAAAAA-GAATCTGCATTT-GTTGTACTT--AAA
AAGAAAACC-ATAGC-TT
>CB22-R_M.trossulus
TTAGACGAAAACAACCAATCAGGTCCAACCTATCAAAAATTCAGTGGTATTTCTTTTAGG
GCCGCGTTCATCAGATATATAGCATAATTTGGATATAGTTGTCATTCGTTTTATCGAACT
TCAAAAAGCAAACAACATGTCAGGAAGAGGTAAAGGAGGAAAAGGTCTAGGTAAAGGAGG
CGCCAAACGTCACAGGAAGGTGTTGCGTGATAATATCCAAGGTATCACCAAACCAGCAAT
CCGTCGTTTAGCAAGACGAGGTGGTGTCAAACGTATCTCTGGTCTTATCTACGAAGAAAC
ACGTGGTGTCTTGAAAGTCTTTTTGGAAAATGTCATCCGTGATGCTGTCACATACACTGA
GCACGCAAAGAGGAAGACTGTCACCGCCATGGATGTTGTCTACGCCCTGAAACGTCAAGG
CCGTACCCTTTACGGATTCGGAGGTTAAACAGCCAGCTGAAAAATACAAATACAACGGCC
CTTTTCAGGG-CCACCAACATTTTT-CAAAAA-GAATCTGCATTT-GTTGTACTT--AAA
AAGAAAACC-ATAGC-TT
>CB11-R'_M.trossulus
TTAGACGAAAACAACCAATCAGGTCCAACCTATCAAAAATTCAGTGGTATTTCTTTTAGG
GCCGCGTTCATCAGATATATAGCATAATTTGGATATAGTTGTCATTCGTTTTATCGAACT
TCAAAAAGCAAACAACATGTCAGGAAGAGGTAAAGGAGGAAAAGGTCTAGGTAAAGGAGG
CGCCAAACGTCACAGGAAGGTGTTGCGTGATAATATCCAAGGTATCACCAAACCAGCAAT
CCGTCGTTTAGCAAGACGAGGTGGTGTCAAACGTATCTCTGGTCTTATCTACGAAGAAAC
ACGTGGTGTCTTGAAAGTCTTTTTGGAAAATGTCATCCGTGATGCTGTCACATACACTGA
GCACGCAAAGAGGAAGACTGTCACCGCCATGGATGTTGTCTACGCCCTGAAACGTCAAGG
CCGTACCCTTTACGGATTCGGAGGTTAAACAGCCAGCTGAAAAATACAAATACAACGGCC
CTTTTCAGGG-CCACCAACATTTTT-CAAAAA-GAATCTGCATTT-GTTGTACTT--AAA
ATGAAAACC-ATAGC-TT
>CB11-2A_M.trossulus
TTAGACGAAAACAACCAATCAGGTCCAACCTATCAAAAATTCAGTGGTATTTCTTTTAGG
GCCGCGTTCATCAGATATATAGCATAATTTGGATATAGTTGTCATTCGTTTTATCGAACT
TCAAAAAGCAAACAACATGTCAGGAAGAGGTAAAGGAGGAAAAGGTCTAGGTAAAGGAGG
CGCCAAACGTCACAGGAAGGTGTTGCGTGATAATATCCAAGGTATCACCAAACCAGCAAT
CCGTCGTTTAGCAAGACGAGGTGGTGTCAAACGTATCTCTGGTCTTATCTACGAAGAAAC
ACGTGGTGTCTTGAAAGTCTTTTTGGAAAATGTCATCCGTGATGCTGTCACATACACTGA
GCACGCAAAGAGGAAGACTGTCACCGCCATGGATGTTGTCTACGCCCTGAAACGTCAAGG
CCGTACCCTTTACGGATTCGGAGGTTAAACAGCCAGCTGAAAAATACAAATACAACGGCC
CTTTTCAGGG-CCACCAACATATTT-CAAAAA-GAATCTGCCTTT-GTTGTACTT--AAA
ATGAAAACC-ATAGC-TT
>MW59-2F_M.trossulus
TTAGACGAAAACAACCAATCAGGTCCAACCTATCAAAAATTCAGTGGTATTTCTTTTAGG
GCCGCGTTCATCAGATATATAGCATAATTTGGATATAGTTGTCATTCGTTTTATCGAACT
TCAAAAAGCAAACAACATGTCAGGAAGAGGTAAAGGAGGAAAAGGTCTAGGTAAAGGAGG
CGCCAAACGTCACAGGAAGGTGTTGCGTGATAATATCCAAGGTATCACCAAACCAGCAAT
CCGTCGTTTAGCCAGACGAGGTGGTGTCAAACGTATCTCTGGTCTTATCTACGAAGAAAC
ACGTGGTGTCTTGAAAGTCTTTTTGGAAAATGTCATCCGTGATGCTGTCACATACACTGA
GCACGCAAAGAGGAAGACTGTCACCGCCATGGATGTTGTCTACGCCCTGAAACGTCAAGG
CCGTACCCTTTACGGATTCGGAGGTTAAACAGCCAGCTGAAAAATACAAATACAACGGCC
CTTTTCAGGG-CCACCAACATATTT-CAAAAA-GAATCTGCATTT-GTTGTACTT--AAA
ATGAAAACC-ATAGC-TT
>MW59-2G_M.trossulus
TTAGACGAAAACAACCAATCAGGTCCAACCTATCAAAAATTCAGTGGTATTTCTTTTAGG
GCCGCGTTCATGAGATATATAGCATAATTTGGATATTGTTGTCATTCGTTTTATCGAACT
TCACAAAGCAAGCAACATGTCAGGAAGAGGTAAAGGAGGAAAAGGTCTAGGTAAAGGAGG
CGCCAAACGTCACAGGAAGGTGTTGCGTGATAATATCCAAGGTATCACCAAACCAGCAAT
CCGTCGTTTAGCAAGAAGAGGTGGTGTCAAACGTATCTCTGGTCTTATCTACGAGGAAAC
ACGTGGTGTCTTGAAAGTCTTTTTGGAAAATGTCATCCGTGATGCTGTCACATACACAGA
GCACGCAAAGAGGAAGACTGTCACTGCCATGGATGTTGTCTACGCCCTGAAACGTCAAGG
ACGTACCCTTTACGGATTCGGAGGTTAAACAGCCAGCTGAAAAATACAAATACAACGGCC
CTTTTCAGGG-CCACCAACATATTT-CAAAAA-GAATCTGCATTT-GTTGTACTT-ATAA
ATGAAAATC-ATAGC-TT
>MW81-2A'_M.trossulus
TTAGACGAAAACAACCAATCAGGTCCAACCTATCAAAAATTCAGTGGTATTTCTTTTAGG
GCCGCGTTCATCAGATATATAGCATAATTTGGATATAGTTGTCATTCGTTTTATCGAACT
TCAAAA-GCAAACAACATGTCAGGAAGAGGTAAAGGAGGAAAAGGTCTAGGTAAAGGAGG
CGCCAAACGTCACAGGAAGGTGTTGCGTGATAATATCCAAGGTATCACCAAACCAGCAAT
CCGTCGTTTAGCAAGACGAGGTGGTGTCAAACGTATCTCTGGTCTTATCTACGAAGAAAC
ACGTGGTGTCTTGAAAGTCTTTTTGGAAAATGTCATCCGTGATGCTGTCACATACACTGA
GCACGCAAAGAGGAAGACTGTCACCGCCATGGATGTTGTCTACGCCCTGAAACGTCAAGG
CCGTACCCTTTACGGATTCGGAGGTTAAACAGCCAGCTGAAAAATACAAATACAACGGCC
CTTTTCAGGG-CCACCAACATATTT-CAAAAA-GAATCTGCCTTT-GTTGTACTT--AAA
ATGAAAACC-ATAGC-TT
>MW81-2A_M.trossulus
TTAGACGAAAACAACCAATCAGGTCCAACCTATCAAAAATTCAGTGGTATTTCTTTTAGG
GCCGCGTTCATCAGATATATAGCATAATTTGGATATAGTTGTCATTCGTTTTATCGAACT
TCAAAAAGCAAACAACATGTCAGGAAGAGGTAAAGGAGGAAAAGGTCTAGGTAAAGGAGG
CGCCAAACGTCACAGGAAGGTGTTGCGTGATAATATCCAAGGTATCACCAAACCAGCAAT
CCGTCGTTTAGCAAGACGAGGTGGTGTCAAACGTATCTCTGGTCTTATCTACGAAGAAAC
ACGTGGTGTCTTGAAAGTCTTTTTGGAAAATGTCATCCGTGATGCTGTCACATACACTGA
GCACGCAAAGAGGAAGACTGTCACCGCCATGGATGTTGTCTACGCCCTGAAACGTCAAGG
CCGTACCCTTTACGGATTCGGAGGTTAAACAGCCAGCTGAAAAATACAAATACAACGGCC
CTTTTCAGGG-CCACCAACATATTT-CAAAAA-GAATCTGCCTTT-GTTGTACTT--AAA
ATGAAAACC-ATAGC-TT
>MW81-2F_M.trossulus
TTAGACGAAAACAACCAATCAGGTCCAACCTATCAAAAATTCAGTGGTATTTCTTTTAGG
GCCGCGTTCATCAGATATATAGCATAATTTGGATATAGTTGTCATTCGTTTTATCGAACT
TCAAAAAGCAAACAACATGTCAGGAAGAGGTAAAGGAGGAAAAGGTCTAGGTAAAGGAGG
CGCCAAACGTCACAGGAAGGTGTTGCGTGATAATATCCAAGGTATCACCAAACCAGCAAT
CCGTCGTTTAGCCAGACGAGGTGGTGTCAAACGTATCTCTGGTCTTATCTACGAAGAAAC
ACGTGGTGTCTTGAAAGTCTTTTTGGAAAATGTCATCCGTGATGCTGTCACATACACTGA
GCACGCAAAGAGGAAGACTGTCACCGCCATGGATGTTGTCTACGCCCTGAAACGTCAAGG
CCGTACCCTTTACGGATTCGGAGGTTAAACAGCCAGCTGAAAAATACAAATACAACGGCC
CTTTTCAGGG-CCACCAACATATTT-CAAAAA-GAATCTGCATTT-GTTGTACTT--AAA
ATGAAAACC-ATAGC-TT
>MW81-2H_M.trossulus
TTAGACGAAAACAACCAATCAGGTCCAACCTATCAAAAATTCAGTGGTATTTCTTTTAGG
GTCGCGTTCATCACATATATAGCATAATTTGGATATAGTTGTCATTCGTTTTATCGAACT
TCAAAAAGCAAACAACATGTCAGGAAGAGGTAAAGGAGGAAAAGGTCTAGGGAAAGGAGG
CGCCAAACGTCACAGGAAGGTGTTGCGTGATAATATCCAAGGTATCACCAAACCAGCAAT
CCGTCGTTTAGCAAGACGAGGTGGTGTCAAACGTATCTCTGGTCTTATCTACGAAGAAAC
ACGTGGTGTCTTGAAAGTCTTTTTGGAAAATGTCATCCGTGATGCTGTCACATACACTGA
GCACGCAAAGAGGAAGACTGTCACCGCCATGGATGTTGTCTACGCCCTGAAACGTCAAGG
CCGTACCCTTTACGGATTCGGAGGTTAAACAGCCAGCTGAAAAATACAAATACAACGGCC
CTTTTCAGGG-CCACCAACATATTT-CAAAAA-GAATCTGCCTTT-GTTGTACTT--AAA
ATGAAAACC-ATAGC-TT
>M-californianus histone H4 (H4) gene, complete cds AY267752.1
TTAGACGAAAACAACCAATCAGGTCCAACCTATCAAAAATTCAGTGGTATTTCTTTTAGG
GCCGCGTTCATGAGATATACAGCATAATTTGGATATTGTTGTCATTCGTTTTATCGAACC
TCACAAAGCAAACAACATGTCAGGAAGAGGTAAAGGAGGAAAAGGTCTAGGTAAAGGAGG
CGCCAAACGACACAGGAAGGTGTTGCGTGATAATATCCAAGGTATCACCAAACCAGCAAT
CCGTCGTTTAGCAAGACGAGGTGGTGTCAAACGTATCTCTGGTCTTATCTACGAAGAAAC
ACGTGGTGTCTTGAAAGTCTTTTTGGAAAATGTCATCCGTGATGCTGTCACATACACTGA
GCACGCAAAGAGGAAGACTGTCACTGCCATGGATGTTGTCTACGCCCTGAAACGTCAAGG
ACGTACCCTTTACGGATTCGGAGGTTAAACAGCCGGCTGAAAAATACAAATACAACGGCC
CTTTTCAGGGGCCACCAACATATTT-CAAAAA-GAATCTGCATTT-GTTGTACTT-AAAA
ATGAAAATC-ATAGCCTT
>Calbuco2-A_M.chilensis
TTAGACGAAAACAACCAATCAGGTCCAACCTATCAAAAATTCAGTGGTATTTCTTTTAGG
GCCGCGTTCATGAGATATATAGCATAATTTGGATATTGTTGTCATTCGTTTTATCGAACT
TAACAAAGCAAGCAACATGTCAGGAAGAGGTAAAGGAGGAAAAGGTCTAGGTAAAGGAGG
CGCCAAACGTCACAGGAAGGTGTTGCGTGATAATATCCAAGGTATCACCAAACCAGCAAT
CCGTCGTTTAGCAAGAAGAGGTGGTGTCAAACGTATCTCTGGTCTTATCTACGAGGAAAC
ACGTGGTGTCTTGAAAGTCTTTTTGGAAAATGTCATCCGTGATGCTGTCACATACACTGA
GCACGCAAAGAGGAAGACTGTCACCGCCATGGATGTTGTCTACGCCCTGAAACGTCAAGG
ACGTACCCTTTACGGATTCGGAGGTTAAACAGCCAGCTGAAAAATACAAATACAACGGCC
CTTTTCAGGG-CCACCAACATATTT-CAAAAA-GAATCTGCATTT-GTTGTACTT--AAA
ATGAAAATC-ATAGC-TT
>Calbuco2-J_M.chilensis
TTAGACGAAAACAACCAATCAGGTCCAACCTATCAAAAATTCAGTGGTATTTCTTTTAGG
GCCGCGTTCATGAGATATATAGCATAATTTGGATATTGTTGTCATTCGTTTTATCGAACT
TAACAAAGCAAGCAACATGTCAGGAAGAGGTAAAGGAGGAAAAGGTCTAGGTAAAGGAGG
CGCCAAACGTCACAGGAAGGTGTTGCGTGATAATATCCAAGGTATCACCAAACCAGCAAT
CCGTCGTTTAGCAAGAAGAGGTGGTGTCAAACGTATCTCTGGTCTTATCTACGAGGAAAC
ACGTGGTGTCTTGAAAGTCTTTTTGGAAAATGTCATCCGTGATGCTGTCACATACACTGA
GCACGCAAAGAGGAAGACTGTCACCGCCATGGATGTTGTCTACGCCCTGAAACGTCAAGG
ACGTACCCTTTACGGGTTCGGAGGTTAAACAGCCAGCTGAAAAATACAAATACAACGGCC
CTTTTCAGGG-CCACCAACATATTT-CAAAAA-GAATCTGCATTT-GTTGTACTT--AAA
ATGAAAATC-ATAGC-TT
>Castro5-L_M.chilensis
TTAGACGAAAACAACCAATCAGGTCCAACCTATCAAAAATTCAGTGGTATTTCTTTTAGG
GCCGCGTTCATGAGATATATAGCATAATTTGGATATTGTTGTCATTCGTTTTATCGAACT
TCACAAAGCAAGCAACATGTCAGGAAGAGGTAAAGGAGGAAAAGGTCTAGGTAAAGGAGG
CGCCAAACGTCACAGGAAGGTGTTGCGTGATAATATCCAAGGTATCACCAAACCAGCAAT
CCGTCGTTTAGCAAGAAGAGGTGGTGTCAAACGTATCTCTGGTCTTATCTACGAGGAAAC
ACGTGGTGTCTTGAAAGTCTTTTTGGAAAATGTCATCCGTGATGCTGTCACATACACTGA
GCACGCAAAGAGGAAGACTGTCACCGCCATGGATGTTGTCTACGCCCTGAAACGTCAAGG
ACGTACCCTTTACGGATTCGGAGGTTAAACAGCCAGCTGAAAAATACAAATACAACGGCC
CTTTTCAGGG-CCACCAACATATTT-CAAAAA-GAATCTGCATTT-GTTGTACTG--AAA
ATGAAAATC-ATAGC-TT
>Castro5-C_M.chilensis
TTAGACGAAAACAACCAATCAGGTCCAACCTATCAAAAATTCAGTGGTATTTCTTTTAGG
GCCGCGTTCATGAGATATATAGCATAATTTGGATATTGTTGTCATTCGTTTTATCGAACT
TCACAAAGCAAGCAACATGTCAGGAAGAGGTAAAGGAGGAAAAGGTCTAGGTAAAGGAGG
CGCCAAACGTCACAGGAAGGTGTTGCGTGATAATATCCAAGGTATCACCAAACCAGCAAT
CCGTCGTTTAGCAAGAAGAGGTGGTGTCAAACGTATCTCTGGTCTTATCTACGAGGAAAC
ACGTGGTGTCTTGAAAGTCTTTTTGGAAAATGTCATCCGTGATGCTGTCACATACACTGA
GCACGCAAAGAGGAAGACTGTCACCGCCATGGATGTTGTCTACGCCCTGAAACGTCAAGG
ACGTACCCTTTACGGATTCGGAGGTTAAACAGCCAGCTGAAAAATACAAATACAACGGCC
CTTTTCAGGG-CCACCAACATATTT-CAAAAA-GAATCTGCATTT-GTTGTACTT--AAA
ATGAAAATC-ATAGC-TT
>Castro26-A_M.chilensis
TTAGACGAAAACAACCAATCAGGTCCAACCTATCAAAAATTCAGTGGTATTTCTTTTAGG
GCCGCGTTCATGAGATATATAGCATAATTTGGATATTGTTGTCATTCGTTTTATCGAACT
TAACAAAGCAAGCAACATGTCAGGAAGAGGTAAAGGAGGAAAAGGTCTAGGTAAAGGAGG
CGCCAAACGTCACAGGAAGGTGTTGCGTGATAATATCCAAGGTATCACCAAACCAGCAAT
CCGTCGTTTAGCAAGAAGAGGTGGTGTCAAACGTATCTCTGGTCTTATCTACGAGGAAAC
ACGTGGTGTCTTGAAAGTCTTTTTGGAAAATGTCATCCGTGATGCTGTCACATACACTGA
GCACGCAAAGAGGAAGACTGTCACCGCCATGGATGTTGTCTACGCCCTGAAACGTCAAGG
ACGTACCCTTTACGGATTCGGAGGTTAAACAGCCAGCTGAAAAATACAAATACAACGGCC
CTTTTCAGGG-CCACCAACATATTT-CAAAAA-GAATCTGCATTT-GTTGTACTT--AAA
ATGAAAATC-ATAGC-TT
>Castro26-R'_M.chilensis
TTAGACGAAAACAACCAATCAGGTCCAACCTATCAAAAATTCAGTGGTATTTCTTTTAGG
GCCGCGTTCATCAGATATATAGCATAATTTGGATATAGTTGTCATTCGTTTTATCGAACT
TCAAAAAGCAAACAACATGTCAGGAAGAGGTAAAGGAGGAAAAGGTCTAGGTAAAGGAGG
CGCCAAACGTCACAGGAAGGTGTTGCGTGATAATATCCAAGGTATCACCAAACCAGCAAT
CCGTCGTTTAGCAAGACGAGGTGGTGTCAAACGTATCTCTGGTCTTATCTACGAAGAAAC
ACGTGGTGTCTTGAAAGTCTTTTTGGAAAATGTCATCCGTGATGCTGTCACATACACTGA
GCACGCAAAGAGGAAGACTGTCACCGCCATGGATGTTGTCTACGCCCTGAAACGTCAAGG
CCGTACCCTTTACGGATTCGGAGGTTAAACAGCCAGCTGAAAAATACAAATACAACGGCC
CTTTTCAGGG-CCACCAACATTTTT-CAAAAA-GAATCTGCATTT-GTTGTACTT--AAA
ATGAAAACC-ATAGC-TT
>Castro26-N_M.chilensis
TTAGACGAAAACAACCAATCAGGTCCAACCTATCAAAAATTCAGTGGTATTTCTTTTAGG
GCCGCGTTCATCAGATATATAGCATAATTTGGATATTGTTGTCATTCGTTTTATCGAACT
TCACAAAGCAAACAACATGTCAGGAAGAGGTAAAGGAGGAAAAGGTCTAGGTAAAGGAGG
CGCCAAACGACACAGGAAGGTGTTGCGTGATAATATCCAAGGTATCACCAAACCAGCAAT
CCGTCGTTTAGCAAGACGAGGTGGTGTCAAACGTATCTCTGGTCTTATCTACGAAGAAAC
ACGTGGTGTCTTGAAAGTCTTTTTGGAAAATGTCATCCGTGATGCTGTCACATACACTGA
GCACGCAAAGAGGAAGACTGTCACCGCCATGGATGTTGTCTACGCCCTGAAACGTCAAGG
CCGTACCCTTTACGGATTCGGAGGTTAAACAGCCAGCTGAAAAATACAAATACAACGGCC
CTTTTCAGGG-CCACCAACATATTT-CAAAAA-GAATCTGCATTT-GTTGTACTT-AAAA
ATGAAAATC-ATAGC-TT
>Castro26-K_M.chilensis
TTAGACGAAAACAACCAATCAGGTCCAACCTATCAAAAATTCAGTGGTATTTCTTTTAGG
GCCGCGTTCATCAGATATATAGCATAATTTGGATATTGTTGTCATTCGTTTTATCGAACT
TCACAAAGCAAACAACATGTCAGGAAGAGGTAAAGGAGGAAAAGGTCTAGGTAAAGGAGG
CGCCAAACGTCACAGGAAGGTGTTGCGTGATAATATCCAAGGTATCACCAAACCAGCAAT
CCGTCGTTTAGCAAGACGAGGTGGTGTCAAACGTATCTCTGGTCTTATCTACGAAGAAAC
ACGTGGTGTCTTGAAAGTCTTTTTGGAAAATGTCATCCGTGATGCTGTCACATACACTGA
GCACGCAAAGAGGAAGACCGTCACCGCCATGGATGTTGTCTACGCCCTGAAACGTCAAGG
CCGTACCCTTTACGGATTCGGAGGTTAAACAGCCAGCTGAAAAATACAAATACAACGGCC
CTTTTCAGGG-CCACCAACATATTT-CAAAAA-GAATCTGCATTT-GTTGTACTT--AAA
ATGAAAATC-ATAGC-TT
>Castro26-O_M.chilensis
TTAGACGAAAACAACCAATCAGGTCCAACCTATCAAAAATTCAGTGGTATTTCTTTTAGG
GCCGCGTTCATCAGATATATAGCATAATTTGGATATTGTTGTCATTCGTTTTATCGAACT
TCACAAAGCAAGCAACATGTCAGGAAGAGGTAAAGGAGGAAAAGGTCTAGGTAAAGGAGG
CGCCAAACGTCACAGGAAGGTGTTGCGTGATAATATCCAAGGTATCACCAAACCAGCAAT
CCGTCGTTTAGCAAGAAGAGGTGGTGTCAAACGTATCTCTGGTCTTATCTACGAGGAAAC
ACGTGGTGTCTTGAAAGTCTTTTTGGAAAATGTCATCCGTGATGCTGTCACATACACAGA
GCACGCAAAGAGGAAGACTGTCACTGCCATGGATGTTGTCTACGCCCTGAAACGTCAAGG
ACGTACCCTTTACGGATTCGGAAGGTAAACAGCCAGCTGAAAAATACAAATACAACGGCC
CTTTTCAGGG-CCACCAACATATTT-CAAAAA-GAATCTGCATTT-GTTGTACTT-AAAA
ATGAAAATC-ATAGC-TT
>HO9-X_M.edulis
TTAGACGAAAACAACCAATCAGGTCCAACCTATCAAAAATTCAGTGGTATTTCTTTTAGG
GCCGCGTTCATGAGATATATAGCATAATTTGGATATTGTTGTCATTCGTTTTGTCGAACT
TCACAAAGCAAGCAACATGTCAGGAAGAGGTAAAGGAGGAAAAGGTCTAGGTAAAGGAGG
CGCCAAACGTCACAGGAAGGTGTTGCGTGATAATATCCAAGGTATCACCAAACCAGCAAT
CCGTCGTTTAGCAAGAAGAGGTGGTGTCAAACGTATCTCTGGTCTTATCTACGAGGAAAC
ACGTGGTGTCTTGAAAGTCTTTTTGGAAAATGTCATCCGTGATGCTGTCACATACACAGA
GCACGCAAAGAGGAAGACTGTCACTGCCATGGATGTTGTCTACGCCCTGAAACGTCAAGG
ACGTACCCTTTACGGATTCGGAGGTTAAACAGCCAGCTGAAAAATACAAATACAACGGCC
CTTTTCAGGG-CCACCAACATATTT-CAAAAA-GAATCTGCATTT-GTTGTACTT-ATAA
ATGAAAATC-ATAGC-TT
>HO9-Y_M.edulis
TTAGACGAAAACAACCAATCAGGTCCAACCTATCAAAAATTCAGTGGTATTTCTTTTAGG
GCCGCGTTCATGAGATATATAGCATAATTTGGATATTGTTGTCATTCGTTTTGTCGAACT
TCACAAAGCAAGCAACATGTCAGGAAGAGGTAAAGGAGGAAAAGGTCTAGGTAAAGGAGG
CGCCAAACGTCACAGGAAGGTGTTGCGTGATAATATCCAAGGTATCACCAAACCAGCAAT
CCGTCGTTTAGCAAGAAGAGGTGGTGTCAAACGTATCTCTGGTCTTATCTACGAGGAAAC
ACGTGGTGTCTTGAAAGTCTTTTTGGAAAATGTCATCCGTGATGCTGTCACATACACAGA
GCACGCAAAGAGGAAGACTGTCACTGCCATGGATGTTGTCTACGCCCTGAAACGTCAAGG
ACGTACCCTTTACGGATTCGGAGGTTAAACAGCCAGCTGAAAAATACAAATACAACGGCC
CTTTTCAGGG-CCACCAACATATTT-CAAAAA-GAATCTGCATTT-GTTGTACTT-AAAA
ATGAAAATC-ATAGC-TT
>BA12-Z_M.edulis
TTAGACGAAAACAACCAATCAGGTCCAACCTATCAAAAATTCAGTGGTATTTCTTTTAGG
GCCGCGTTCATGAGATATATAGCATAATTTGGATATTGTTGTCATTCGTTTTATCGAACT
TCACAAAGCAAGCAACATGTCAGGAAGAGGTAAAGGAGGAAAAGGTCTAGGTAAAGGAGG
CGCCAAACGTCACAGGAAGGTGTTGCGTGATAATATCCAAGGTATCACCAAACCAGCAAT
CCGTCGTTTAGCAAGAAGAGGTGGTGTCAAACGTATCTCTGGTCTTATCTACGAGGAAAC
ACGTGGTGTCTTGAAAGTCTTTTTGGAAAATGTCATCCGTGATGCTGTCACATACACAGA
GCACGCAAAGAGGAAGACAGTCACTGCCATGGATGTTGTCTATGCCCTGAAACGTCAAGG
ACGTACCCTTTACGGATTCGGAGGTTAAACAGCCAGCTGAAAAATAAAAATACAACGGCC
CTTTTCAGGG-CCACCAACATATTT-CAAAAA-GAATCTGCATTT-GTTGTACTT-AAAA
ATGAAAATC-ATAGC-TT
