# Supplementary material for: A single clonal lineage of transmissible cancer identified in two marine mussel species in South America and Europe
Source: eLife. 2019 Nov 5;8:e47788. doi: 10.7554/eLife.47788 (PMC6831032; doi:10.7554/eLife.47788)
Supplement: Figure 3—source data 1. [file elife-47788-fig3-data1.txt]

>Mch7-J_M.chilensis_male
CTTTAGATGTCCTAGAGGTGTAGAAGCCTCTAAGGGTAGGTCTGTTCGCCCTTTAAAATC
TAACATGAGCTGAGTTCAGAACGGCGTGAGCTAGTTCAGTTTCTATCCTCTTTTAAAAAC
GAGCTAATTTTGTACGAAAGGACTTTTTCGCTAAAGTAATGCTTTGGTCCAGCCCCATAA
TTACATAAATAGTGATACATAAGGAGCTGTTCAACTCATAAAAAGGCAGGCCTTTTATGT
A-------AAGTGGGTTGGCCAT--------AAGTGTATTAGACTTTTACAGGAAGGGAC
TCAGTTAATT-----AGAAGTAA--TTTCACCTTGAAAAGGGGTGTTGTTTGAGTATACG
AAGAGCTTGTCC--------------------------------AAACAATAAACTAATC
TCA--GGGTTAAAGAGGTG----------------------TGAGTCTCGTGAA------
------------------AATAGGAGT---------------------------------
-------------AAGGCTACCTAAAAAATATGGTGTGTAGCGTGTG-------------
---TATATAAGT-ATACGCAAAAAAAAA-T----------AAAAAAAAT---AAAAAAAT
TACCAT---AAATGTTTGAA----AATAAGGCGTTTC------------------TACAC
GCT---------------TAGTTTCCCTGCCACTGCTTGTAACAAAAGTAGTCG-CCTCT
GTCCCCCTGTTTCTTTACACGTAAAAGTCTACTGTTGGCACATATGTGA-GCTACTTTAC
TAAAATAACTTATAAACTAAGCGAAAGCACACCTAATTAGTTCTTATTAGGCATT--TAT
ATTTTATTCAAAAATTGGGCCCGTATG-TTACAGATTCCTAGCCATACCTC
>Mch41-L_M.chilensis_male
CTTTAGATGTCCTAGAGGTGTAGAAGCCTCTAAGGGTAGGTCTGTTCGCCCTTTAAAATC
TAACATGAGCTGAGTTCAGAACGGCGTGAGCTAGTTCAGTTTCTATCCTCTTTTAAAAAC
GAGCTAATTTTGTACGAAAGGACTTTTTCGCTAAAGTAATGCTTTGGTCCAGCCCTATAA
TTACATAAATAGTGATACATAACGAGCTGTTCAATTCATAAAAAGGCCTGCCTTTTATGT
A-------AAGTGGGTTGGCCAT--------AAGTGGATTAGACTTTTACAGGAAGGGAC
TCAGTTAATT-----AGAAGTAA--TTTCACCTTGAAAAGGGGTGTTGTTTGAGTACACG
AAGAGCTTGTCC--------------------------------AAACAATAGACTAATC
TCA--GGGTTAAAGAGGTG----------------------TGAGTCTCGTGAA------
------------------AATAGGAGT---------------------------------
-------------AAGGCTACCTAAAAAATATGGTGTGTAGCGTGTG-------------
---TATATAAGT-ACACGCAAAAAAAAAAT-------------AAAAAT-AAAAAAAAAT
TACCAT---AAATGTTTGAA----AATAAGGTGTTTC------------------TACAC
GCT---------------TAGTTTCCCTGCCACTGCTTGTAACAAAAGTAGTCG-CCTCT
GTCCCCCTGTTTCTTTACACGTAAAAGTCTACTGTTGGCACATATGTGA-GCTACTTTAC
TAAAATAACTTATAAACTAAGCGAAAGCACACCTAATTAGTTCTTATTAGGCATT--TAT
ATTTTATTCAAAAATTGGGCCCGTATG-TTACAGATTCCTAGCCATAC---
>Mch5-I_M.chilensis_male
CTTTAGATGTCCTAGAGGTGTAGAAGCCTCTAAGGGTAGGTCTGTTCGCCCTTTAAAATC
TAACATGAGCTGAGTTCAGAACGGCGTGAGCTAGTTCAGTTTCTATCCTCTTTTAAAAAC
GAGCTAATTTTGTACGAAAGGACTTTTTCGCTAAAGTAATGCTTTGGTCCAGCCCTATAA
TTACATAAATAGTGATACATAACGAGCTGTTCAACTCATAAAAAGGCCTGCCTTTTATGT
A-------AAGTGGGTTGGCCAT--------AAGTGGATTAGACTTTTACAGGAAGGGAC
TTAGTTAATT-----AGAAGCAA--TTTCACCTTGAAAAGGGGTGTTGTTTGAGTATACG
AAGAGCTTGTCC--------------------------------AAACAATAGACTAATC
TCA--GGGTTAAAGAGGCG----------------------TGAGTCTCGTGAA------
------------------AATAGGAGT---------------------------------
-------------AAGGCTACCTAAAAAATATGGTGTGTAGCGTGTG-------------
---TATATAAGT-ATACGCAAAAAAAAAA-------------AAAAAATAAAAAAAAAAT
TACCAT---AAATGTTTGAA----AATAAGGTGTTTC------------------TACAC
GCT---------------TAGTTTCCCTGCCACTGCTTGTAACAAAAGTAGTCG-CCTCT
GTCCCCCTGTTTCTTTACACGTAAAAGTCTACTGTTGGCACATATGTGA-GCTACTTTAC
TAAAATAACTTATAAACTAAGCGAAAGCACACCTAATTAGTTCTTATTAGGCATT--TAT
ATTTTATTCAAAAATTGGGCCCGTATG-TTACAGATTCCTAGCCATACCTC
>Mch3-H_M.chilensis_male
CTTTAGATGTCCTAGAGGTGTAGAAGCCTCTAAGGGTAGGTCTGTTCGCCCTTTAAAATC
TAACATGAGCTGAGTTCAGAACGGCGTGAGCTAGTTCAGTTTCTATCCTCTTTTAAAAAC
GAGCTAATTTTGTACGAAAGGACTTTTTCGCTAAAGTAATGCTTTGGTCCAGCCCTATAA
TTACATAAATAGTGATACATAACGAGCTGTTCAACTCATAAAAAGGCCTGCCTTTTATGT
A-------AAGTGGGTTGGCCAT--------AAGTGGATTAGACTTTTACAGGAAGGGAC
TCAGTTAATT-----AGAAGCAA--TTTCACCTTGAAAAGGGGTGTTGTTTGAGTATACG
AAGAGCTTGTCC--------------------------------AAACAATAGACTAATC
TCA--GGGTTAAAGAGGCG----------------------TGAGTCTCGTGAA------
------------------AATAGGAGT---------------------------------
-------------AAGGCTACCTAAAAAATATGGTGTGTAGCGTGTG-------------
---TATATAAGT-ATACGCAAAAAAAAA----------------AAAATAAAAAAAAAAT
TACCAT---AAATGTTTGAA----AATAAGGTGTTTC------------------TACAC
GCT---------------TAGTTTCCCTGCCACTGCTTGTAACAAAAGTAGTCG-CCTCT
GTCCCCCTGTTTCTTTACACGTAAAAGTCTACTGTTGGCACATATGTGA-GCTACTTTAC
TAAAATAACTTATAAACTAAGCGAAAGCACACCTAATTAGTTCTTATTAGGCATT--TAT
ATTTTATTCAAAAATTGGGCCCGTATG-TTACAGATTCCTAGCCATACCTC
>Mch23-K_M.chilensis_male
CTTTAGATGTCCTAGAGGTGTAGAAGCCTCTAAGGGTAGGTCTGTTCGCCCTTTAAAATC
TAACATGAGCTGAGTTCAGAACGGCGTGAGCTAGTTCAGTTTCTATCCTCTTTTAAAAAC
GAGCTAATTTTGTACGAAAGGACTTTTTCGCTAAAGTAATGCTTTGGTCCAGCCCTATAA
TTACATAAATAGTGATACATAACGAGCTGTTCAACTCATAAAAAGGCCTGCCTTTTATGT
A-------AAGTGGGTTGGCCAT--------AAGTGGATTAGACTTTTACAGGAAGGGGC
TCAGTTAATT-----AGAAGTAA--TTTCACCTTGAAAAGGGGTGTTGTTTGAGTATACG
AAGAGCTTGTCC--------------------------------AAACAATAGACTAATC
TCA--GGGTTAAAGAGGTG----------------------TGAGTCTCGTGAA------
------------------AATAGGAGT---------------------------------
-------------AAGGCTACCTAAAAAATATGGTGTGTAGCGTGTG-------------
---TATATAAGT-ATACGCAAAAAAAAA---------------AAAAAAAAAAAAAAAAT
TACCAT---AAATGTTTGAA----AATAAGGTGTTTC------------------TACAC
GCT---------------TAGTTTCCCTGCCACTGCTTGTAACAAAAGTAGTCG-CCTCT
GTCCCCCTGTTTCTTTACACGTAAAAGTCTACTGTTGGCACATATGTGA-GCTACTTTAC
TAAAATAACTTATAAACTAAGCGAAAGCACACCTAATTAGTTCTTATTAGGCATT--TAT
ATTTTATTCAAAAATTGGGCCCGTATG-TTACAGATTTCTAGCCATACCTC
>MeM-AY823623.1 Mytilus edulis haplotype 1 mitochondrion, complete genome
CTTTAGGTGTCCTAGAGGTGTAGAAGCCTCTAAGGGTGGGTCTGTTCGCCCTTTAAAATC
TAACATGAGCTGAGTTCAGAACGGCGTGAGCTAGTTCAGTTTCTATCCTCTTTTAAAAAT
AAGCTAATTTTGTACGAAAGGACTTTTTCGCTAAAGTAATGCTTTGGCCCAGCCCTATAA
TTACACAAATATTAATACATGACGAGCTGATCAACTCATAAAAAGGGCTGCCTTTTATGT
--------AAATAGGTTGGCTAT--------AAGTGTTCTAGATTACTGCAGGGAGGGGC
CCAGTTAATT-----AGAAGTAA-TTCTCACCTTGAAAAGGCTTGTTTTTTGGGTATATG
AGGGGTCTGTTC--------------------------------AAACAACAAACTAATT
CC---GGGGG--AGAGATG----------------------TAAGTCTTTTAAA------
------------------AATAGAAAT---------------------------------
-------------AAGGCTACCCAAAAAATATGGTGTGTAGCGTGTG-------------
---TATACAAGT-ATACGCAAAAAAAAA---------------AAAAAAAAAAAAAAAAA
TACCAT---AAATGCTTAAA----AATAAGGTGTTTC------------------TACAC
GCT---------------TAACTTCCCTGCCACTGCTTGTAACAGAAGTAGTCG-CCTCT
GTCCCCCTGTTTTTTTATACGTAAAAGTCTACTGTTGGCACATACGAGA-GCTACTCTAC
NAAAATAACTTATAAACTAAGCGAAAGCACACCTAGTTAGTCCTTATTAGGCATT--TAT
ATTTTATTCAAAAATTGGGCCCGTATG-TTACAGATTCCTACCCATACCTC
>BA30-W_M.edulis_male
CTTTAGGTGTCCTAGAGGTGTAGAAGCCTCTAAGGGTAGGTCTGTTCGCCCTTTAAAATC
TAACATGAGCTGAGTTCAGAACGGCGTGAGCTAGTTCAGTTTCTATCCTCTTTTAAAAAT
AAGCTAATCTTGTACGAAAGGACTTTTTCGCTAAAGTAATGCTTTGGCCCAGCCCTATAA
TTACACAAATATTGGTACATGACGAGCTGATCAACTCATAAAAAGGGCTACCTTTTGTGT
--------AAAGAGGTTGTCTAT--------AAGTGTTCTAGACTTCTATAGGGAGGGGC
TCAGTTAATT-----AGAAGTAA--TCCCACCTTGAAAAGGCCTGTCGTTTGAGTATAGG
GGGGGTTTGTTC--------------------------------AAACAATAAACTAATT
TTA--GGGGTAAAAAG-TG----------------------TAAGTCTTTTAAA------
-----------------AAATAAAAAC---------------------------------
-------------AAGGCTACCCAAAAAATATGGTGTGTAGCGTGTG-------------
---TATACAAGT-ATACGCAAAAAAAAAAAAAAAAA------AAAAAAAAAAAAAAAAAA
TACCAT---AAATGTTTGAA----AATAAGGTATTTC------------------TACAC
GCT---------------TAACTTCCCTGCCACTGCTTGTGACAGAAGTAGTCG-CCTCT
GTCCCCCTGTTTTTTTATACGTAAAAGTCTACTGTTGGCACATATGAGA-GCTACTTTAC
TGAAATAACTTATAAACTAAGCGAAAGCACACCTAATTAGTTCTTATTAGGCATT--TAT
ACTTTATTC-AAAATTGGGCCCGTATG-TTACAGATCCCTAGCCATACCTC
>HO9-Y_M.edulis_male
CTTTAGGTGTCCTAGAGGTGTAGAAGCCTCTAAGGGTAGGTCTGTTCGCCCTTTAAAATC
TAACATGAGCTGAGTTCAGAACGGCGTGAGCTAGTTCAGTTTCTATCCTCTTTTAAAAAT
AAGCTAATTTTGTACGAAAGGACTTTTTCGCTAAAGTAATGCTTTGGCCCAGCCCTATAA
TTACACAAATATTGGTACATGACGAGCTGATCAACTCATAAAAAGGGCTGCCTTTTGTGT
--------AGAGAGGTTTTTTAT--------AAGTGTTCTAGACTTCTATAGGGAGGGGC
TCAGTTAGTT-----AGAAGTAA--CCGCACCTTGAAAAGGCCTGTCGTTTGAGTATATG
GGG-GTTTATTC--------------------------------AAACAATAAACTAATT
TTA--GGGGGAAAAAG-TG----------------------TAAGTCTTTTAAA------
-----------------AAATAAAAAT---------------------------------
-------------AAGGCTACCCAAAAATTATGGTGTGTAGCGTGTG-------------
---TATACAAGT-ATACGCAAAAAAAAAAAAAAAA-------AAAAAAAAAAAAAAAAAA
TACCAT---AAATGTTTGAA----AATAAGGTATTTC------------------TACAC
GCT---------------TAACTTCCCTGCCACTACTTGTAACAGAAGTAGTCG-CCTCT
GTTCCCCTGTTTTTTTATACGTAAAAGTCTACTGTTGGCACATATGAGA-GCTACTTTAC
TGAAATAACTTATAAACTAAGCGAAAGCACACCTAATTAGTTCTTATTAGGCATT--TAT
ACTTTATTCAAAAATTGGGCCCGTATG-TTACAGATCCCTAGCCATACCTC
>AR5-V_M.edulis_male
CTTTAGGTGTCCTAGAGGTGTAGAAGCCTCTAAGGGTAGGTCTGTTCGCCCTTTAAAATC
TAACATGAGCTGAGTTCAGAACGGCGTGAGCTAGTTCAGTTTCTATCCTCTTTTAAAAAT
AAGCTAATTTTGTACGAAAGGACTTTTTCGCTAAAGTAATGCTTTGGCCCAGCCCTATAA
TTACACAAATATTGGTATATGACGAGCTGATCAACTCATAAAAAGGGCTGCCTTTTGTGT
--------AAAGAGATTGTTTAT--------AAGTGTTCTAGACTTCTATAGGGAGAGGC
TCAGTTAATT-----AGAAGTAA--CCCCACCTTGAAAAGGCCTGCCGTTTGAGTATATG
GGGGGTTTGTTC--------------------------------AAACAATAAACTAATT
TTA--GGGGGAAAAAG-TG----------------------TAAGTCTTTTAAA------
-----------------AAATAAAAAT---------------------------------
-------------AAGGCTACCCAAAAAATATGGTGTGTAGCGTGTG-------------
---TATACAAGT-ATACGCAAAAAAAAAAAAAAAAA------AAAAAAAAAAAAAAAAAT
TACCAT---AAATGTTTGAA----AATAAGGTATTTC------------------TACAC
GCT---------------TAACTTCCCTGCCACTGCTTGTAACAGAAGTAGTCG-CCTCT
GTTCCCCTGTTTTTTTATACGTAAAAGTCTACTGTTGGCACATATGAGA-GCTACTTTAC
TGAAATAACTTATAAACTAAGCGAAAGCACACCTAATTAGTTCTTATTAGGCATT--TAT
ACTTTATTCAAAAATTGGGCCCGTATG-TTACAGATCCCTAGCCATACCTC
>BA12-X_M.edulis_male
CTTTAGGTGTCCTAGAGGTGTAGAAGCCTCTAAGGGTAGGTCTGTTCGCCCTTTAAAATC
TAACATGAGCTGAGTTCAGAACGGCGTGAGCTAGTTCAGTTTCTATCCTCTTTTAAAAAT
AAGCTAATTTTGTACGAAAGGACTTTTTCGCTAAAGTAATGCTTTGGCCCAGCCCTATAA
TTACACAAATATTGGTACATGACGAGCTGATCAACTCATAAAAAGGGCTGCCTTTTGTGT
--------AAAGAGGTTGTTTAT--------AAGTGTTCTAGACTTCTATAGGGAGGGGC
TCAGTTAATT-----AGAAGTAA--CCCCACCTTGAAAAGGCCTGTCGTTTGAGTATATG
GGGGGTTTGTTC--------------------------------AAGCAATAAACTAATT
TTAGGGGGGGAAAAAG-TG----------------------TAAGTCTTTTAAA------
-----------------AAATAAAAAT---------------------------------
-------------AAGGCTACCCAAAAAATATGGTGTGTAGCGTGTG-------------
---TATACAAGT-ATACGCAAAAAAAAAAAAAA---------AAAAAAAAAAAAAAAAAA
TACCAT---AAATGTTTGAA----AATAAGGTATTTC------------------TACAC
GCT---------------TAACTTCCCTGCCACTGCTTGTAACAGAAGTAGTCG-CCTCT
GTTCCCCTGTTTTTTTATACGTAAAAGTCTACTGTTGGCACATATGAGA-GCTACTTTAC
TGAAATAACTTATAAACTAAGCGAAAGCACACCTAATTAGTTCCTATTAGGCATT--TAT
ACTTTATTCAAAAATTGGGCCCGTATG-TTACAGATCCCTAGCCATACCTC
>CB22-2G_M.trossulus_male
CTTTAGATATCCTAGAGGCGTAGAAGCTTCTAATGGTGGGTCTGTTCGCCCTTTAAAATC
TAACATGAGCTGAGTTCAGAACGGCGTGAGCTAGTTCAGTTTCTATCCTCTTTTAAAAAT
GAGCTAATTTTGTACGAAAGGACTTTTTTGCTAAAGCAACGCTTTGCCCTGGCTCTTTGA
TTTCCTAAATAATGCTGCGTAGTAAACTGATTAGTTTATAAAAAGGGTTGCCTTTTATGA
ATCTAA--AAGTTAGATAG-GGT-GATGGGAGCATGTTGCTGGGC---------------
----CTATTTCATTAAAGAATAGAGGT--------AAACGTATCACAAATAAAGTA-ATA
ATAAAATAGCCT----------------------------ATTAATGTA-----------
-------GCCAAAAAGCATCAA-------------------TAACCTGCCTAGA------
------------------TAAGAAAAC---------------------------------
-------------AAGTGTATCTAAACCATGGGGTGTGTTTAGGGTG-------------
---TGTGCCTGTAACAAAACAAAAAAAAAAAAA------------AAAAAAAAAAAAAAA
AACCGT-GAAAACCCTTGAG----AATGAGGCTTTAT------------------GGCGT
ACT---------------TCACTTCCTTGCCACAGGTAGGGACAATGACCATGACCCCCT
TTCCACCTGTCTTTTTAGACGCAAAACCCTGTTGCTGATGCATGTAAAA-AGCCCCTAAT
TAAAATAACTTACAAGTCAAAGTAAA----ACTTAATT-----TTACTTGACATTG-TGT
ATTTTATTGAAAATCTAGT----TGCGAATGCCCATACCTGTCCA-AACTT
>MtM-HM462081.1 Mytilus trossulus isolate kan35a mitochondrion, complete genome
CTTTAGGTGTCCTAGAGGCGTAAAAGCTTCTAAGGGTGGGTCTGTTCGCCCTTTAAAATC
TAACATGAGCTGAGTTCAGAACGGCGTGAGCTAGTTCAGTTTCTATCCTCTTTTAAAAAT
GAGCTAATTTTGTACGAAAGGACTTTTTTGCTAAAGCAACGCTTTGCCCTGGCTCTTTGA
TTTCCTAAATAATGCTGCGTAGTAAACTGATTAGTTTATAAAAAGGGTTGCCTTTTATGA
ATCTAA--AAGCTAGATAG-GGT-GATGGGAGCATGTTGCTGGGC---------------
----CTATTTCATTAAAGAATAGAAGT--------AAACGTATCACAAATAAAGTA-ATA
ATAAAATAGCCT----------------------------ATTAATGTA-----------
-------GCCAAAAAGCAGCAA-------------------TAACCTGCCTAGA------
------------------TAAGAAAAC---------------------------------
-------------AAGTGTATCTAAACCATGGGGTGTGTTTAGGGTG-------------
---TGTGCCTGTAAGAAAAAAAAAAAAA-----------------AAAAAAAAAAAAAAA
AACCGT-GAAAAGCCTTAAG----AATGAGGCTTTAT------------------GGCGT
ACT---------------TCATTTCCTTGCCACAGGTAGGGACAGTGACCATGA-CCCCT
TTCCACCTGTCTTTTTAGACGCAAAACCCTGTTGCTGATGCATGTAAAA-AGCCCCTAAT
TAAAATAACTTACAAGTCAAAGTAAA----ACTTAATT-----TTACTTGACATTG-TGT
ATTTTATTG-AAATCTGGT----TGCAAATGCCCATACCTAACCA-AATTT
>BER51-MF995392.1 Mytilus trossulus clone Ber51FT_CR large subunit ribosomal RNA gene, partial sequence; tRNA-Gln and tRNA-Tyr genes, complete sequence; and cytochrome b gene, partial cds; mitochondrial
CTTTAGATATCCTAGAGGCGTAGAAGCTTCTAATGGTGGGTCTGTTCGCCCTTTAAAATC
TAACATGAGCTGAGTTCAGAACGGCGTGAGCTAGTTCAGTTTCTATCCTCTTTTAAAAAT
GAGCTAATTTTGTACGAAAGGACTTTTTCGCTAAAGCAACGCTTTGCCCTGGCTCTGTCA
TTGCTTAAATAATGCTACGCAATAAACTGATTAGTTTATAAAAAGGGTTGCCTTTTATGA
AGCTGA--AGGCCAATTAGTGGT-GGTAGG-GCGTGTCGTTGGTTCTTGTTAAAATTAGT
ATTGCTATTTTATTAAAAAATAGGGTT-------AAAACGGGTTGCAAATTAGGTAAAGA
ATAAAATAGCCT----------------------------ATTAATGTA-----------
-------GCCAAAAAGCAGCAA-------------------TAACCTGCCTAGA------
------------------TAAGAAAAC---------------------------------
-------------AAGTGTATCTAAACCATGGGGTGTGTTTAGGGTG-------------
---TGTGCCTGTAACA----------------------------AAAAAAAAAAAGAAAA
ACCCGT-GAAAACCCTTAAG----AATGAGGCTTTAT------------------GGCGT
ACT---------------TCATTTCCTTGCCACAGGTAGGGACAATGACCATGA-CCCCT
TTCCACCTGTCTTTTTAGACGCAAAACCCTGTTGCTGATGCATGTAAAA-AGCCCCTAAT
TAAAATAACTTACAAGTCAAAGTAAA----ACTTTATT-----TTACTTGACATTG-TGT
ATTTTATTG-AAATCTGGT----TGCAAATGCCCACACCTAACCA-AACTT
>62mc10-KM192133.1 Mytilus trossulus isolate 62mc10 mitochondrion, partial genome
CTTTAGATATCCTAGAGGCGTAGAAGCTTCTAATGGTGGGTCTGTTCGCCCTTTAAAATC
TAACATGAGCTGAGTTCAGAACGGCGTGAGCTAGTTCAGTTTCTATCCTCTTTTAAAAAT
GAGCTAATTTTGTACGAAAGGACTTTTTCGCTAAAGCAACGCTTTGCCCTGGCTCTGTCA
TTGCTTAAATAATGCTACGCAATAAACTGATTAGTTTATAAAAAGGGTTGCCTTTTATGA
AGCTGA--AGGCCAATTAGTGGT-GGTAGG-GCGTGTCGTTGGTTCTTGTTAAA-TTAGT
ATTGCTATTTTATTAAAAAATAGGGTT-------AAAACGGGTTGCAAATTAGGTAAAGA
ATAAAACAGTCT----------------------------ATTAATGCA-----------
-------GCCAAAAAGCAGCAA-------------------TCACTCGCCTAAA------
------------------GAATAAAAC---------------------------------
-------------AAGGGT-TCTAAAAA-CGCGGTGTGTAAAGGATT-------------
---TGTGCTAGTAACAGGCAAAAA--C---------------------AAAAAAACCAAA
CACTGT-GGAAACCCTTAAG----AATGAGGCTTTAT------------------GGCGT
ACT---------------TCATTTCCTTGCCACAGGTAGGGACAATGACCATGA-CCCCT
TTCCACCTGTCTTTTTAGACGCAAAACCCTGTTGCTGATGCATGTAAAA-AGCCCCTAAT
TAAAATAACTTACAGGTCAAAGTAAA----ACTTTATT-----TTACTTGACATTG-TGT
ATTTTATTG-AAATCTGGT----TGCAAATGCCCACACCTAACCA-AACTT
>Mch23-D_M.chilensis
CTTTAGATATCCTAGAGGCGTAGAAGCTTCTAATGGTGGGTCTGTTCGCCCTTTAAAATC
TAACATGAGCTGAGTTCAGAACGGCGTGAGCTAGTTCAGTTTCTATCCTCTTTTAAAAAT
GAGCTAATTTTGTACGAAAGGACTTTTTCGCTAAAGCAACGCTTTGCCCTGGCTCTGTCA
TTGCTTAAATAATGCTACGCAATAAACTGATTAGTTTATAAAAAGGGTTGCCTTTTATGA
AGCTGA--AGGCCAATTAGTGGT-GGTAGG-GCGTGTCGTTGGTTCTTGTTAAAATTAGT
ATTGCTATTTTATTAAAAAATAGGGTT-------AAAACGGGTTGCAAATTAGGTAAAGA
ATAAAACAGTCT----------------------------ATTAATGCA-----------
-------GCCAAAAAGCAGCAA-------------------TCACCCGCCTAAA------
------------------GAATAAAAC---------------------------------
-------------AAGGGT-TCTAAAAA-CGCGGTGTGTAAAGGATT-------------
---TGTGCTAGTAACAGAC-----------------------------AAAAAAACCAAA
CACTGT-GAAAACCCTTAAG----AATGAGGCTTTAT------------------GGCGT
ACT---------------TCATTTCCTTGCCACAGGTAGAGACAATGACCATAA-CCCCT
TTCCACCTGTCTTTTTAGACGCAAAACCCTGTTGCTGATGCATGTAAAA-AGCCCCTAAT
TAAAATACCTTACAAGTCAAAGTAAA----ACTTTATT-----TTACTTGACATTG-TGT
ATTTTATTG-AAATCTGGT----TGCAAATGCCCACACCTAACCA-AACTT
>Mch41-D_M.chilensis
CTTTAGATATCCTAGAGGCGTAGAAGCTTCTAATGGTGGGTCTGTTCGCCCTTTAAAATC
TAACATGAGCTGAGTTCAGAACGGCGTGAGCTAGTTCAGTTTCTATCCTCTTTTAAAAAT
GAGCTAATTTTGTACGAAAGGACTTTTTCGCTAAAGCAACGCTTTGCCCTGGCTCTGTCA
TTGCTTAAATAATGCTACGCAATAAACTGATTAGTTTATAAAAAGGGTTGCCTTTTATGA
AGCTGA--AGGCCAATTAGTGGT-GGTAGG-GCGTGTCGTTGGTTCTTGTTAAAATTAGT
ATTGCTATTTTATTAAAAAATAGGGTT-------AAAACGGGTTGCAAATTAGGTAAAGA
ATAAAACAGTCT----------------------------ATTAATGCA-----------
-------GCCAAAAAGCAGCAA-------------------TCACCCGCCTAAA------
------------------GAATAAAAC---------------------------------
-------------AAGGGT-TCTAAAAA-CGCGGTGTGTAAAGGATT-------------
---TGTGCTAGTAACAGAC-----------------------------AAAAAAACCAAA
CACTGT-GAAAACCCTTAAG----AATGAGGCTTTAT------------------GGCGT
ACT---------------TCATTTCCTTGCCACAGGTAGAGACAATGACCATAA-CCCCT
TTCCACCTGTCTTTTTAGACGCAAAACCCTGTTGCTGATGCATGTAAAA-AGCCCCTAAT
TAAAATACCTTACAAGTCAAAGTAAA----ACTTTATT-----TTACTTGACATTG-TGT
ATTTTATTG-AAATCTGGT----TGCAAATGCCCACACCTAACCA-AACTT
>Mch42-D_M.chilensis
CTTTAGATATCCTAGAGGCGTAGAAGCTTCTAATGGTGGGTCTGTTCGCCCTTTAAAATC
TAACATGAGCTGAGTTCAGAACGGCGTGAGCTAGTTCAGTTTCTATCCTCTTTTAAAAAT
GAGCTAATTTTGTACGAAAGGACTTTTTCGCTAAAGCAACGCTTTGCCCTGGCTCTGTCA
TTGCTTAAATAATGCTACGCAATAAACTGATTAGTTTATAAAAAGGGTTGCCTTTTATGA
AGCTGA--AGGCCAATTAGTGGT-GGTAGG-GCGTGTCGTTGGTTCTTGTTAAAATTAGT
ATTGCTATTTTATTAAAAAATAGGGTT-------AAAACGGGTTGCAAATTAGGTAAAGA
ATAAAACAGTCT----------------------------ATTAATGCA-----------
-------GCCAAAAAGCAGCAA-------------------TCACCCGCCTAAA------
------------------GAATAAAAC---------------------------------
-------------AAGGGT-TCTAAAAA-CGCGGTGTGTAAAGGATT-------------
---TGTGCTAGTAACAGAC-----------------------------AAAAAAACCAAA
CACTGT-GAAAACCCTTAAG----AATGAGGCTTTAT------------------GGCGT
ACT---------------TCATTTCCTTGCCACAGGTAGAGACAATGACCATAA-CCCCT
TTCCACCTGTCTTTTTAGACGCAAAACCCTGTTGCTGATGCATGTAAAA-AGCCCCTAAT
TAAAATACCTTACAAGTCAAAGTAAA----ACTTTATT-----TTACTTGACATTG-TGT
ATTTTATTG-AAATCTGGT----TGCAAATGCCCACACCTAACCA-AACTT
>Mch41-D'_M.chilensis
CTTTAGATATCCTAGAGGCGTAGAAGCTTCTAATGGTGGGTCTGTTCGCCCTTTAAAATC
TAACATGAGCTGAGTTCAGAACGGCGTGAGCTAGTTCAGTTTCTATCCTCTTTTAAAAAT
GAGCTAATTTTGTACGAAAGGACTTTTTCGCTAAAGCAACGCTTTGCCCTGGCTCTGTCA
TTGCTTAAATAATGCTACGCAATAAACTGATTAGTTTATAAAAAGGGTTGCCTTTTATGA
AGCTGA--AGGCCAATTAGTGGT-GGTAGG-GCGTGTCGTTGGTTTTTGTTAAAATTAGT
ATTGCTATTTTATTAAAAAATAGGGTT-------AAAACGGGTTGCAAATTAGGTAAAGA
ATAAAACAGTCT----------------------------ATTAATGCA-----------
-------GCCAAAAAGCAGCAA-------------------TCACCCGCCTAAA------
------------------GAATAAAAC---------------------------------
-------------AAGGGT-TCTAAAAA-CGCGGTGTGTAAAGGATT-------------
---TGTGCTAGTAATAGAC-----------------------------AAAAAAACCAAA
CACTGT-GAAAACCCTTAAG----AATGAGGCTTTAT------------------GGCGT
ACT---------------TCATTTCCTTGCCACAGGTAGAGACAATGACCATGA-CCCCT
TTCCACCTGTCTTTTTAGACGCAAAACCCTGTTGCTGATGCATGTAAAA-AGCCCCTAAT
TAAAATAGCTTAGAAGTCAAAGTAAA----ACTTTATT-----TTACTTGACATTG-TGT
ATTTTATTG-AAATCTGGT----TGCAAATGCCCATACCTAACCA-AA---
>HO8-D'_M.edulis
CTTTAGATATCCTAGAGGCGTAGAAGCTTCTAATGGTGGGTCTGTTCGCCCTTTAAAATC
TAACATGAGCTGAGTTCAGAACGGCGTGAGCTAGTTCAGTTTCTATCCTCTTTTAAAAAT
GAGCTAATTTTGTACGAAAGGACTTTTTCGCTAAAGCAACGCTTTGCCCTGGCTCTGTCA
TTGCTTAAATAATGCTACGCAATAAACTGATTAGTTTATAAAAAGGGTTGCCTTTTATGA
AGCTGA--AGGCCAATTAGTGGT-GGTAGG-GCGTGTCGTTGGTTTTTGTTAAAATTAGT
ATTGCTATTTTATTAAAAAATAGGGTT-------AAAACGGGTTGCAAATTAGGTAAAGA
ATAAAACAGTCT----------------------------ATTAATGCA-----------
-------GCCAAAAAGCAGCAA-------------------TCACCCGCCTAAA------
------------------GAATAAAAC---------------------------------
-------------AAGGGT-TCTAAAAA-CGCGGTGTGTAAAGGATT-------------
---TGTGCTAGTAATAGAC-----------------------------AAAAAAACCAAA
CACTGT-GAAAACCCTTAAG----AATGAGGCTTTAT------------------GGCGT
ACT---------------TCATTTCCTTGCCACAGGTAGAGACAATGACCATGA-CCCCT
TTCCACCTGTCTTTTTAGACGCAAAACCCTGTTGCTGATGCATGTAAAA-AGCCCCTAAT
TAAAATAGCTTAGAAGTCAAAGTAAA----ACTTTATT-----TTACTTGACATTG-TGT
ATTTTATTG-AAATCTGGT----TGCAAATGCCCATACCTAACCA-AACTT
>AR7-D''_M.edulis
CTTTAGATATCCTAGAGGCGTAGAAGCTTCTAATGGTGGGTCTGTTCGCCCTTTAAAATC
TAACATGAGCTGAGTTCAGAACGGCGTGAGCTAGTTCAGTTTCTATCCTCTTTTAAAAAT
GAGCTAATTTTGTACGAAAGGACTTTTTCGCTAAAGCAACGCTTTGCCCTGGCTCTGTCA
TTGCTTAAATAATGCTACGCAATAAACTGATTAGTTTATAAAAAGGGTTGCCTTTTATGA
AGCTGA--AGGCCAATTAGTGGT-GGTAGG-GCGTGTCGTTGGTTTTTGTTAAAATTAGT
ATTGCTATTTTATTAAAAAATAGGGTT-------AAAACGGGTTGCAAATTAGGTAAAGA
ATAAAACAGTCT----------------------------ATTAATGCA-----------
-------GCCAAAAAGCAGCAA-------------------TCACCCGCCTAAA------
------------------GAATAAAAC---------------------------------
-------------AAGGGT-TCTAAAAA-CGCGGTGTGTAAAGGATT-------------
---TGTGCTAGTAATAGAC-----------------------------AAAAAAACCAAA
CACTGT-GAAAACCCTTAAG----AATGAGGCTTTAT------------------GGCGT
ACT---------------TCATTTCCTTGCCACAGGTAGAGACAATGACCATGA-CCCCT
TTCCACCTGTCTTTTTAGACGCAAAACCCTGTTGCTGATGCATGTAAAA-AGCCCCTAAT
TAAAATAGCTTAGAAGTCAAAGTAAA----ACTTTATT-----TTACTTGACATTG-TGT
ATTTTATTG-AAATCTGGT----TGCAAATGCCCACACCTAACCA-AACTT
>BA30-D'''_M.edulis
CTTTAGATATCCTAGAGGCGTAGAAGCTTCTAATGGTGGGTCTGTTCGCCCTTTAAAATC
TAACATGAGCTGAGTTCAGAACGGCGTGAGCTAGTTCAGTTTCTATCCTCTTTTAAAAAT
GAGCTAATTTTGTACGAAAGGACTTTTTCGCTAAAGCAACGCTTTGCCCTGGCTCTGTCA
TTGCTTAAATAATGCTACGCAATAAACTGATTAGTTTATAAAAAGGGTTGCCTTTTATGA
AGCTGA--AGGCCAATTAGTGGT-GGTAGG-GCGTGTCGTTGGTTTTTGTTAAAATTAGT
ATTGCTATTTTATTAAAAAATAGGGTT-------AAAACGGGTTGCAAATTAGGTAAAGA
ATAAAACAGTCT----------------------------ATTAATGCA-----------
-------GCCAAAAAGCAGCAA-------------------TCACCCGCCTAAA------
------------------GAATAAAAC---------------------------------
-------------AAGGGT-TCTAAAAA-CGCGGTGTGTAAAGGATT-------------
---TGTGCTAGTAATAGAC------------------------------AAAAAACCAAA
CACTGT-GAAAACCCTTAAG----AATGAGGCTTTAT------------------GGCGT
ACT---------------TCATTTCCTTGCCACAGGTAGAGACAATGACCATGA-CCCCT
TTCCACCTGTCTTTTTAGACGCAAAACCCTGTTGCTGATGCATGTAAAA-AGCCCCTAAT
TAAAATAGCTTAGAAGTCAAAGTAAA----ACTTTATT-----TTACTTGACATTG-TGT
ATTTTATTG-AAATCTGGT----TGCAAATGCCCACACCTAACCA-AACTT
>CB11-O_M.trossulus
CTTTAGATATCCTAGAGGCGTAGAAGCTTCTAATGGTGGGTCTGTTCGCCCTTTAAAATC
TAACATGAGCTGAGTTCAGAACGGCGTGAGCTAGTTCAGTTTCTATCCTCTTTTAAAAAT
GAGCTAATTTTGTACGAAAGGACTTTTTCGCTAAAGCAACGCTTTGCCCTGGCTCTGTCA
TTGCTTAAATAATGCTACGCAATAAACTGATTAGTTTATAAAAAGGGTTGCCTTTTATGA
AGCTGA--AGGCCAATTAGTGGC-GGTAGG-CCGTGTCGTTGGTTCTTGTTAAAATTAGT
ATTGCTATTTTATTAAAAAATAGGGTT-------AAAACGGGTTGCAAATTAGGTAAAGA
ATAAAACAGTCT----------------------------ATTAATGCA-----------
-------GCCGAAAAGCAGCAA-------------------TCACCCACCTAAA------
------------------GAATAAAAC---------------------------------
-------------AAGTGT-TCTAAAAA-CGCGGCGTGTAAAGGATT-------------
---TGTGCTAGTAACAGGCAAAAA--C-------------------AAAAAAAAACCAAA
CACTGC-GGAAACCCTTAAG----AATGAGGTTTTAT------------------AGTGT
ACC---------------GCATTTCC-TGTCACCGGCCGGTACAGTGACCGTAA-GGCCT
GTTCTCCTGTCCTTTTACACGGAAAACCCTGTTGCTGATGCATGTAAAA-AGCCCTTAGT
TAAGATAACTTATAAGTCAAAGTAAA----ACTTAATT-----TTACTTGACATTG-TGT
ATTTTATTGAAAATCTAGT----TGCGAATGCCCATACCTGTCCA-AACTT
>Castro5-O_M.chilensis
CTTTAGATATCCTAGAGGCGTAGAAGCTTCTAATGGTGGGTCTGTTCGCCCTTTAAAATC
TAACATGAGCTGAGTTCAGAACGGCGTGAGCTAGTTCAGTTTCTATCCTCTTTTAAAAAT
GAGCTAATTTTGTACGAAAGGACTTTTTCGCTAAAGCAACGCTTTGCCCTGGCTCTGTCA
TTGCTTAAATAATGCTACGCAATAAACTGATTAGTTTATAAAAAGGGTTGCCTTTTATGA
AGCTGA--AGGCCAATTAGTGGC-GGTAGG-CCGTGTCGTTGGTTCTTGTTAAAATTAGT
ATTGCTATTTTATTAAAAAATAGGGTT-------AAAACGGGTTGCAAATTAGGTAAAGA
ATAAAACAGTCT----------------------------ATTAATGCA-----------
-------GCCGAAAAGCAGCAA-------------------TCACCCACCTAAA------
------------------GAATAAAAC---------------------------------
-------------AAGTGT-TCTAAAAA-CGCGGCGTGTAAAGGATT-------------
---TGTGCTAGTAACAGGCAAAAA--C-------------------AAAAAAAAACCAAA
CACTGC-GGAAACCCTTAAG----AATGAGGTTTTAT------------------AGTGT
ACC---------------GCATTTCC-TGTCACCGGCCGGTACAGTGACCGTAA-GGCCT
GTTCTCCTGTCCTTTTACACGGAAAACCCTGTTGCTGATGCATGTAAAA-AGCCCTTAGT
TAAGATAACTTATAAGTCAAAGTAAA----ACTTAATT-----TTACTTGACATTG-TGT
ATTTTATTGAAAATCTAGT----TGCGAATGCCCATACCTGTCCA-AACTT
>CB13-2B_M.trossulus
CTTTAGATATCCTAGAGGCGTAGAAGCTTCTAATGGTGGGTCTGTTCGCCCTTTAAAATC
TAACATGAGCTGAGTTCAGAACGGCGTGAGCTAGTTCAGTTTCTATCCTCTTTTAAAAAT
GAGCTAATTTTGTACGAAAGGACTTTTTCGCTAAAGCAACGCTTTGCCCTGGCTCTGTCA
TTGCTTAAATAATGCTACGCAATAAACTGATTAGTTTATAAAAAGGGTTGCCTTTTATGA
AGCTGA--AGGCCAATTAGTGGC-GGTAGG-CCGTGTCGTTGGTTCTTGTTAAAATTAGT
ATTGCTATTTTATTAAAAAATAGGGTT-------AAAACGGGTTGCAAATTAGGTAAAGA
ATAAAACAGTCT----------------------------ATTAATGCA-----------
-------GCCGAAAAGCAGCAA-------------------TCACCCACCTAAA------
------------------GAATAAAAC---------------------------------
-------------AAGTGT-TCTAAAAA-CGCGGCGTGTAAAGGATT-------------
---TGTGCTAGTAACAGGCAAAAA--C--------------------AAAAAAAACCAAA
CACTGT-GGAAACCCTTAAG----AATGAGGTTTTAT------------------AGTGT
ACC---------------GCATTTCC-TGTTACCGGCCGGTACAGTGACCGTAA-GGCCT
GTTCTCCTGTCCTTTTACACGGAAAACCCTGTTGCTGATGCATGTAAAA-AGCCCTTAGT
TAAGATAACTTATAAGTCAAAGTAAA----ACTTAATT-----TTACTTGACATTG-TGT
ATTTTATTGAAAATCTAGT----TGCGAATGCCCATACCTGTCCA-AACTT
>MW81-2C_M.trossulus
CTTTAGATATCCTAGAGGCGTAGAAGCTTCTAATGGTGGGTCTGTTCGCCCTTTAAAATC
TAACATGAGCTGAGTTCAGAACGGCGTGAGCTAGTTCAGTTTCTATCCTCTTTTAAAAAT
GAGCTAATTTTGTACGAAAGGACTTTTTCGCTAAAGCAACGCTTTGCCCTGGCTCTGTCA
TTGCTTAAATAATGCTACGCAATAAACTGATTAGTTTATAAAAAGGGTTGCCTTTTATGA
AGCTGA--AGGCCAATTAGTGGC-GGTAGG-GCGTGTCGTTGGTTCTTGTTAAAATTAGT
ATCGCTATTTTATTAAAAAATAGGGTT-------AAAACGGGTTGCAAATTAGGTAAAGA
ATAAAACAGTCT----------------------------ATTAATGCA-----------
-------GCCAAAAAGCAGCAA-------------------TCACCCACCTAAA------
------------------GAATAAAAC---------------------------------
-------------AAGGGT-TCTAAAAG-CGCGGTGCGTAAAGGATT-------------
---TGTGCTAGTAACAGGCAAAAAAAC-----------------------AAAAACCAAA
CACTGT-GGAAACCCTTAAG----AATGAGGTTTTAT------------------AGTGT
ACC---------------GCATTTCC-TGTCACCGGCCGGTACAGTGACCGTAA-GGCCT
GTTCCCCTGTCCTTTTACACGGAAAACCCTGTTGCTGATGCATGTAAAA--GCCCTTAGT
TAAGATAACTTATAAGTCAAAGTAAA----ACTTAATT-----TTACTTGACATTG-TGT
ATTTTATTG-AAATCTAGT----TGCGAATGCCCATACCTGTCCA-AACTT
>CB11-2D_M.trossulus
CTTTAGATATCCTAGAGGCGTAGAAGCTTCTAATGGTGGGTCTGTTCGCCCTTTAAAATC
TAACATGAGCTGAGTTCAGAACGGCGTGAGCTAGTTCAGTTTCTATCCTCTTTTAAAAAT
GAGCTAATTTTGTACGAAAGGACTTTTTCGCTAAAGCAACGCTTTGCCCTGGCTCTGTCA
TTGCTTAAATAATGCTACGCAATAAACTGATTAGTTTATAAAAAGGGTTGCCTTTTATGA
AGCTGA--AGGCCAATTAGTGGC-GGTAGG-GCGTGTCGTTGGTTCTTGTTAAAATTAGT
ATTGCTATTTTATTAAAAAATAGGGTT-------AAAACGGGTTGCAAATTAGGTAAAGA
ATAAAACAGTCT----------------------------ATTAATGCA-----------
-------GCCAAAAAGCAGCAA-------------------TCACCCACCTAAA------
------------------GAATAAAAC---------------------------------
-------------AAGTGT-TCTAAGAA-CGCGGTGTGTAAAGGATT-------------
---TGTGCTAGTAACAGGCAAAAACCCA-------------------AAAAAAAACCAAA
CACTGT-GGAAACCCTTAAG----AATGAGGTTTTAT------------------AGTGT
ACC---------------GCATTTCC-TGTCACCGGCCGGTACAGTGACCGTAA-GGCCT
GTTCTCCTGTCCTTTTACACGGAAAACCCTGTTGCTGATGCATGTAAAA-AGCCCTTAGT
TAAGATAACTTATAAGTCAAAGTAAA----ACTTAATT-----TTACTTGACATTG-TGT
ATTTTATTGAAAATCTAGT----TGCGAATGCCCATACCTGTCCA-AACTT
>CB22-2E_M.trossulus
CTTTAGATATCCTAGAGGCGTAGAAGCTTCTAATGGTGGGTCTGTTCGCCCTTTAAAATC
TAACATGAGCTGAGTTCAGAACGGCGTGAGCTAGTTCAGTTTCTATCCTCTTTTAAAAAT
GAGCTAATTTTGTACGAAAGGACTTTTTCGCTAAAGCAACGCTTTGCCCTGGCTCTGTCA
TTGCTTAAATAATGCTACGCAATAAACTGATTAGTTTATAAAAAGGGTTGCCTTTTATGA
AGCTGA--AGGCCAATTAGTGGC-GGTAGG-GCGTGTCGTTGGTTCTTGTTAAAATTAGT
ATTGCTATTTTATTAAAAAATAGGGTT-------AAAACGGGTTGCAAATTAGGTAAAGA
ATAAAACAGTCT----------------------------ATTAATGCA-----------
-------GCCAAAAAGCAGCAA-------------------TCACCCACCTAAA------
------------------GAATAAAAC---------------------------------
-------------AAGTGT-TCTAAGAA-CGCGGTGTGTAAAGGATT-------------
---TGTGCTAGTAACAGGCAAAAA--C--------------------AAAAAAAACCAAA
CACTGT-GGAAACCCTTAAG----AATGAGGTTTTAT------------------AGTGT
ACC---------------GCATTTCC-TGTCACCGGCCGGTACAGTGATCGTAA-GGCCT
GTTCTCCTGTCCTTTTACACGGAAAACCCTGTTGCTGATGCATGTAAAA-AGCCCTTAGT
TAAGATAACTTACAAGTCAAAGTAAA----ACTTAATT-----TTACTTGACATTG-TGT
ATTTTATTGAAAATCTAGT----TGCGAATGCCCATACCTGTCCA-AACTT
>CB10-Z_M.trossulus
CTTTAGATATCCTAGAGGCGTAGAAGCTTCTAATGGTGGGTCTGTTCGCCCTTTAAAATC
TAACATGAGCTGAGTTCAGAACGGCGTGAGCTAGTTCAGTTTCTATCCTCTTTTAAAAAT
GAGCTAATTTTGTACGAAAGGACTTTTTCGCTAAAGCAACGCTTTGCCCTGGCTCTGTCA
TTGCTTAAATAATGCTACGCAATAAACTGATTAGTTTATAAAAAGGGTTGCCTTTTATGA
AGCTGA--AGGCCAATTAGTGGC-GGTAGG-GCGTGTCGTTGGTTCTTGTTAAAATTAGT
ATCGCTATTTTATTAAAAAATAGGGTT-------AAAACGGGTTGCAAATTAGGTAAAGA
ATAAAACAGTCT----------------------------ATTAATGCA-----------
-------GCCAAAAAGCAGCAA-------------------TCACCCACCTAAA------
------------------GAATAAAAC---------------------------------
-------------AAGGGT-TCTAAAAA-CGCGGTGCGTAAAGGATT-------------
---TGTGCTAGTAACAGGCAAAAAA-C----------------AAAAAAAAAAAACCAAA
CACTGT-GGAAACCCTTAAG----AATGAGGTTTTAT------------------AGTGT
ACC---------------GCATTTCC-TGTCACCGGCCGGTACAGTGACCATAA-GGCCT
GTTCTCCTGTCCTTTTACACGGAAAACCCTGTTGCTGATGCATGTAAAA-AGCCCTTAGT
TAAGATAACTTATAAGTCAAAGTAAA----ACTTAATT-----TTACTTGACATTG-TGT
ATTTTATTGAAAATCTAGT----TGCGAATGCCCATACCTGTCCA-AACTT
>MW81-Z_M.trossulus
CTTTAGATATCCTAGAGGCGTAGAAGCTTCTAATGGTGGGTCTGTTCGCCCTTTAAAATC
TAACATGAGCTGAGTTCAGAACGGCGTGAGCTAGTTCAGTTTCTATCCTCTTTTAAAAAT
GAGCTAATTTTGTACGAAAGGACTTTTTCGCTAAAGCAACGCTTTGCCCTGGCTCTGTCA
TTGCTTAAATAATGCTACGCAATAAACTGATTAGTTTATAAAAAGGGTTGCCTTTTATGA
AGCTGA--AGGCCAATTAGTGGC-GGTAGG-GCGTGTCGTTGGTTCTTGTTAAAATTAGT
ATCGCTATTTTATTAAAAAATAGGGTT-------AAAACGGGTTGCAAATTAGGTAAAGA
ATAAAACAGTCT----------------------------ATTAATGCA-----------
-------GCCAAAAAGCAGCAA-------------------TCACCCACCTAAA------
------------------GAATAAAAC---------------------------------
-------------AAGGGT-TCTAAAAA-CGCGGTGCGTAAAGGATT-------------
---TGTGCTAGTAACAGGCAAAAAA-C----------------AAAAAAAAAAAACCAAA
CACTGT-GGAAACCCTTAAG----AATGAGGTTTTAT------------------AGTGT
ACC---------------GCATTTCC-TGTCACCGGCCGGTACAGTGACCATAA-GGCCT
GTTCTCCTGTCCTTTTACACGGAAAACCCTGTTGCTGATGCATGTAAAA-AGCCCTTAGT
TAAGATAACTTATAAGTCAAAGTAAA----ACTTAATT-----TTACTTGACATTG-TGT
ATTTTATTGAAAATCTAGT----TGCGAATGCCCATACCTGTCCA-AACTT
>CB13-Z'_M.trossulus
CTTTAGATATCCTAGAGGCGTAGAAGCTTCTAATGGTGGGTCTGTTCGCCCTTTAAAATC
TAACATGAGCTGAGTTCAGAACGGCGTGAGCTAGTTCAGTTTCTATCCTCTTTTAAAAAT
GAGCTAATTTTGTACGAAAGGACTTTTTCGCTAAAGCAACGCTTTGCCCTGGCTCTGTCA
TTGCTTAAATAATGCTACGCAATAAACTGATTAGTTTATAAAAAGGGTTGCCTTTTATGA
AGCTGA--AGGCCAATTAGTGGC-GGTAGG-GCGTGTCGTTGGTTCTTGTTAAAATTAGT
ATCGCTATTTTATTAAAAAATAGGGTT-------AAAACGGGTTGCAAATTAGGTAAAGA
ATAAAACAGTCT----------------------------ATTAATGCA-----------
-------GCCAAAAAGCAGCAA-------------------TCACCCACCTAAA------
------------------GAATAAAAC---------------------------------
-------------AAGGGT-TCTAAAAA-CGCGGTGCGTAAAGGATT-------------
---TGTGCTAGTAACAGGCAAAAAA-C-----------------AAAAAAAAAAACCAAA
CACTGT-GGAAACCCTTAAG----AATGAGGTTTTAT------------------AGTGT
ACC---------------GCATTTCC-TGTCACCGGCCGGTACAGTGACCATAA-GGCCT
GTTCTCCTGTCCTTTTACACGGAAAACCCTGTTGCTGATGCATGTAAAA-AGCCCTTAGT
TAAGATAACTTATAAGTCAAAGTAAA----ACTTAATT-----TTACTTGACATTG-TGT
ATTTTATTGAAAATCTAGT----TGCGAATGCCCATACCTGTCCA-AACTT
>MtF-AY823625.1 Mytilus trossulus mitochondrion, complete genome
CTTTAGATATCCTAGAGGCGTAGAAGCTTCTAATGGTGGGTCTGTTCGCCCTTTAAAATC
TAACATGAGCTGAGTTCAGAACGGCGTGAGCTAGTTCAGTTTCTATCCTCTTTTAAAAAT
GAGCTAATTTTGTACGAAAGGACTTTTTCGCTAAAGCAACGCTTTGCCCTGGCTCTGTCA
TTGCTTAAATAATGCTACGCAATAAACTGATTAGTTTATAAAAAGGGTTGCCTTTTATGA
AGCTGA--AGGCCAATTAGTGGC-GGTAGG-GCGTGTCGTTGGTTCTTGTTAAAATTAGT
ATCGCTATTTTATTAAAAAATAGGGTT-------AAAACGGGTTGCAAATTAGGTAAAGA
ATAAAACAGTCT----------------------------ATTAATGCA-----------
-------GCCAAAAAGCAGCAA-------------------TCACCCACCTAAA------
------------------GAATAAAAC---------------------------------
-------------AAGGGT-TCTAAAAA-CGCGGTGCGTAAAGGATT-------------
---TGTGCTAGTAACAGGCAAAAA--C-----------------NAAAAAAAAAACCAAA
CACTGT-GGAAACCCTTAAG----AATGAGGTTTTAT------------------AGTGT
ACC---------------GCATTTCC-TGTCCCCGGCCGGTACAGTGACCGTAA-GGCCT
GTTCTCCTGTCCTTTTACACGGAAAACCCTGTTGCTGATGCATGTAAAA-AGCCCTTAGT
TAAGATAACTTATAAGTCAAAGTAAA----ACTTAATT-----TTACTTGACATTG-TGT
ATTTTATTGAAAATCTAGT----TGCGAATGCCCATACCTGTCCA-AACTT
>CB10-2A_M.trossulus
CTTTAGATATCCTAGAGGCGTAGAAGCTTCTAATGGTGGGTCTGTTCGCCCTTTAAAATC
TAACATGAGCTGAGTTCAGAACGGCGTGAGCTAGTTCAGTTTCTATCCTCTTTTAAAAAT
GAGCTAATTTTGTACGAAAGGACTTTTTCGCTAAAGCAACGCTTTGCCCTGGCTCTGTCA
TTGCTTAAATAATGCTACGCAATAAACTGATTAGTTTATAAAAAGGGTTGCCTTTTATGA
AGCTGA--AGGCCAATTAGTGGC-GGTAGG-GCGTGTCGTTGGTTCTTGTTAAAATTAGT
ATCGCTATTTTATTAAAAAATAGGGTT-------AAAACGGGTTGCAAATTAGGTAAAGA
ATAAAACAGTCT----------------------------ATTAATGCA-----------
-------GCCAAAAAGCAGCAA-------------------TCACCCACCTAAA------
------------------GAATAAAAC---------------------------------
-------------AAGTGT-TCTAAAAA-CGCGGTGCGTAAAGGATT-------------
---TGTGCTAGTAACAGGCAAAAA-CC-------------------AAAAAAAAACCAAA
CACTGT-GGAAACCCTTAAG----AATGAGGTTTTAT------------------AGTGT
ACC---------------GCATTTCC-TGTCACCGGCCGGTACAGTGACCGTAA-GGCCT
GTTCTCCTGTCCTTTTACACGGAAAACCCTGTTGCTGATGCATGTAAAA-AGCCCTTAGT
TAAGATAACTTATAAGTCAAAGTAAA----ACTTAATT-----TTACTTGACATTG-TGT
ATTTTATTGAAAATCTAGT----TGCGAATGCCCATACCTGTCCA-AACTT
>MW59-2F_M.trossulus
CTTTAGATATCCTAGAGGCGTAGAAGCTTCTAATGGTGGGTCTGTTCGCCCTTTAAAATC
TAACATGAGCTGAGTTCAGAACGGCGTGAGCTAGTTCAGTTTCTATCCTCTTTTAAAAAT
GAGCTAATTTTGTACGAAAGGACTTTTTCGCTAAAGCAACGCTTTGCCCTGGCTCTGTCA
TTGCTTAAATAATGCTACGCAATAAACTGATTAGTTTATAAAAAGGGTTGCCTTTTATGA
AGCTGA--AGGCCAATTAGTGGC-GGTAGG-GCGTGTCGTTGGTTCTTGTTAAAATTAGT
ATTGCTATTTTATTAAAAAATAGGGTT-------AAAACGGGTTGCAAATTAGGTAAAGA
ATAAAACAGTCT----------------------------ATTAATGCA-----------
-------GCCAAAAAGCAGCAA-------------------TCACCCACCTAAA------
------------------GAATAAAAC---------------------------------
-------------AAAGGT-TCTAAAAA-GGCGGTGTGTAATGGGTT-------------
---TGTGCTAGTAACAGAC-----------------------------AAAAAAACCAAA
CACTGT-GGAAACCCTTAAG----AATGAGGTTTTAT------------------AGTGT
ACC---------------GCATTTCC-TGTTACCGGCCGGTATAGTGACCGCAA-GGCCT
GTTCTTCTGTCTTTTTAGACGCAAAACCCTGTTGCTGATGCATGTAAAA-AGCCCCTAAT
TAAAATAACTTACAAGTCAAAGTAAC----ACTTAGTT-----TTACTTGACATTG-TGT
ATTTTATTG-AAATATGGT----TGCAAATGCCCATACCTAACCA-AACTT
>Castro26-C'_M.chilensis
CTTTAGATACCCTAGAGGCGTAGAAGCTTCTGATGGTGGGTCTGTTCGCCCTTTAAAATC
TAACATGAGCTGAGTTCAGAACGGCGTGAGCTAGTTCAGTTTCTATCCTCTTTTTAAAAC
GAGCTAATTTTGTACGAAAGGACTTTTTCGCTAAAGCAACGCTTTGCCCTGGCTCTGTCA
TTGCTTAAATAATGCTACGCAATAAACTGATTAGTTTATAAAAAGGGTTGCCTTTTATGA
AGCTGA--AGGCCAATTAGTGGT-GGTAGG-GCGTGTCGTTGGTTCTTGTTAAAATTAGT
ATTGCTATTTTATTAAAAAATAGGGTT-------AAAACGGGTTGCAAATTAGGTAAAGA
ATAAAACAGTCT----------------------------ATTAATGCA-----------
-------GCCAAAAAGCAGCAA-------------------TCACCCGCCTAAA------
------------------GAATAAAAC---------------------------------
-------------AAGGGT-TCTAAAAA-CGCGGTGTGTAAAGGATT-------------
---TGTGTTAGTAACAGGCAAAAAA-C-----------------AAAAAAAAAAACCAAA
CACTGT-GGAAACCCTTAAG----AATGAGGTTTTAC------------------AGTGT
ACC---------------GCATTTCC-TGTTACCGGCCGGTACAGTGACCGTAA-GGCCT
GTTCTCCTGTCCTTTTACACGCAAAACCCTGTTGCTGATGCATGTAAAA-AGCCCCTAAT
TAAAATAACTTACAAGTCAAAGTAAA----ACTTTATT-----TTACTTGACATTG-TGT
ATTTTATTG-AAATCTGGT----TGCAAATGCCCACACCTAACCA-AACTT
>Mch23-C_M.chilensis
CTTTAGATATCCTAGAGGCGTAGAAGCTTCTAATGGTGGGTCTGTTCGCCCTTTAAAATC
TAACATGAGCTGAGTTCAGAACGGCGTGAGCTAGTTCAGTTTCTATCCTCTTTTAAAAAT
GAGCTAATTTTGTACGAAAGGACTTTTTCGCTAAAGCAACGCTTTGCCCTGGCTCTGTCA
TTGCTTAAATAATGCTACGCAATAAACTGATTAGTTTATAAAAAGGGTTGCCTTTTATGA
AGCTGA--AGGCCAATTAGTGGT-GGTAGG-GCGTGTCGTTGGTTCTTGTTAAAATTAGT
ATTGCTATTTTATTAAAAAATAGGGTT-------AAAACGGGTTGCAAATTAGGTAAAGA
ATAAAACAGTCT----------------------------ATTAATGCA-----------
-------GCCAAAAAGCAGCAA-------------------TCACCCGCCTAAA------
------------------GAATAAAAC---------------------------------
-------------AAGGGT-TCTAAAAA-CGCGGTGTGTAAAGGATT-------------
---TGTGTTAGTAACAGGCAAAAAA-C-----------------AAAAAAAAAAACCAAA
CACTGT-GGAAACCCTTAAG----AATGAGGTTTTAC------------------AGTGT
ACC---------------GCATTTCC-TGTTACCGGCCGGTACAGTGACCGTAA-GGCCT
GTTCTCCTGTCCTTTTACACGCAAAACCCTGTTGCTGATGCATGTAAAA-AGCCCCTAAT
TAAAATAACTTACAAGTCAAAGTAAA----ACTTTATT-----TTACTTGACATTG-TGT
ATTTTATTG-AAATCTGGT----TGCAAATGCCCACACCTAACCA-AA---
>Mch41-C_M.chilensis
CTTTAGATATCCTAGAGGCGTAGAAGCTTCTAATGGTGGGTCTGTTCGCCCTTTAAAATC
TAACATGAGCTGAGTTCAGAACGGCGTGAGCTAGTTCAGTTTCTATCCTCTTTTAAAAAT
GAGCTAATTTTGTACGAAAGGACTTTTTCGCTAAAGCAACGCTTTGCCCTGGCTCTGTCA
TTGCTTAAATAATGCTACGCAATAAACTGATTAGTTTATAAAAAGGGTTGCCTTTTATGA
AGCTGA--AGGCCAATTAGTGGT-GGTAGG-GCGTGTCGTTGGTTCTTGTTAAAATTAGT
ATTGCTATTTTATTAAAAAATAGGGTT-------AAAACGGGTTGCAAATTAGGTAAAGA
ATAAAACAGTCT----------------------------ATTAATGCA-----------
-------GCCAAAAAGCAGCAA-------------------TCACCCGCCTAAA------
------------------GAATAAAAC---------------------------------
-------------AAGGGT-TCTAAAAA-CGCGGTGTGTAAAGGATT-------------
---TGTGTTAGTAACAGGCAAAAAA-C-----------------AAAAAAAAAAACCAAA
CACTGT-GGAAACCCTTAAG----AATGAGGTTTTAC------------------AGTGT
ACC---------------GCATTTCC-TGTTACCGGCCGGTACAGTGACCGTAA-GGCCT
GTTCTCCTGTCCTTTTACACGCAAAACCCTGTTGCTGATGCATGTAAAA-AGCCCCTAAT
TAAAATAACTTACAAGTCAAAGTAAA----ACTTTATT-----TTACTTGACATTG-TGT
ATTTTATTG-AAATCTGGT----TGCAAATGCCCACACCTAACCA-AACTT
>Mch42-C_M.chilensis
CTTTAGATATCCTAGAGGCGTAGAAGCTTCTAATGGTGGGTCTGTTCGCCCTTTAAAATC
TAACATGAGCTGAGTTCAGAACGGCGTGAGCTAGTTCAGTTTCTATCCTCTTTTAAAAAT
GAGCTAATTTTGTACGAAAGGACTTTTTCGCTAAAGCAACGCTTTGCCCTGGCTCTGTCA
TTGCTTAAATAATGCTACGCAATAAACTGATTAGTTTATAAAAAGGGTTGCCTTTTATGA
AGCTGA--AGGCCAATTAGTGGT-GGTAGG-GCGTGTCGTTGGTTCTTGTTAAAATTAGT
ATTGCTATTTTATTAAAAAATAGGGTT-------AAAACGGGTTGCAAATTAGGTAAAGA
ATAAAACAGTCT----------------------------ATTAATGCA-----------
-------GCCAAAAAGCAGCAA-------------------TCACCCGCCTAAA------
------------------GAATAAAAC---------------------------------
-------------AAGGGT-TCTAAAAA-CGCGGTGTGTAAAGGATT-------------
---TGTGTTAGTAACAGGCAAAAAA-C-----------------AAAAAAAAAAACCAAA
CACTGT-GGAAACCCTTAAG----AATGAGGTTTTAC------------------AGTGT
ACC---------------GCATTTCC-TGTTACCGGCCGGTACAGTGACCGTAA-GGCCT
GTTCTCCTGTCCTTTTACACGCAAAACCCTGTTGCTGATGCATGTAAAA-AGCCCCTAAT
TAAAATAACTTACAAGTCAAAGTAAA----ACTTTATT-----TTACTTGACATTG-TGT
ATTTTATTG-AAATCTGGT----TGCAAATGCCCACACCTAACCA-AACTT
>Castro26-C_M.chilensis
CTTTAGATATCCTAGAGGCGTAGAAGCTTCTAATGGTGGGTCTGTTCGCCCTTTAAAATC
TAACATGAGCTGAGTTCAGAACGGCGTGAGCTAGTTCAGTTTCTATCCTCTTTTAAAAAT
GAGCTAATTTTGTACGAAAGGACTTTTTCGCTAAAGCAACGCTTTGCCCTGGCTCTGTCA
TTGCTTAAATAATGCTACGCAATAAACTGATTAGTTTATAAAAAGGGTTGCCTTTTATGA
AGCTGA--AGGCCAATTAGTGGT-GGTAGG-GCGTGTCGTTGGTTCTTGTTAAAATTAGT
ATTGCTATTTTATTAAAAAATAGGGTT-------AAAACGGGTTGCAAATTAGGTAAAGA
ATAAAACAGTCT----------------------------ATTAATGCA-----------
-------GCCAAAAAGCAGCAA-------------------TCACCCGCCTAAA------
------------------GAATAAAAC---------------------------------
-------------AAGGGT-TCTAAAAA-CGCGGTGTGTAAAGGATT-------------
---TGTGTTAGTAACAGGCAAAAAA-C-----------------AAAAAAAAAAACCAAA
CACTGT-GGAAACCCTTAAG----AATGAGGTTTTAC------------------AGTGT
ACC---------------GCATTTCC-TGTTACCGGCCGGTACAGTGACCGTAA-GGCCT
GTTCTCCTGTCCTTTTACACGCAAAACCCTGTTGCTGATGCATGTAAAA-AGCCCCTAAT
TAAAATAACTTACAAGTCAAAGTAAA----ACTTTATT-----TTACTTGACATTG-TGT
ATTTTATTG-AAATCTGGT----TGCAAATGCCCACACCTAACCA-AACTT
>Mch5-B_M.chilensis
CTTTAGATACCCTAGAGGCGTAGAAGCTTCTGATGGTGGGTCTGTTCGCCCTTTAAAATC
TAACATGAGCTGAGTTCAGAACGGCGTGAGCTAGTTCAGTTTCTATCCTCTTTTTAAAAC
GAGCTAATTTTGTACGAAAGGACTTTTTCGCTAAAGCAATGCTTTGTCCCAAATCTGTGG
TTGCATAAATAATACTGTATAATAGGCTGACTAGCCTATAGGAAGGGGTGCCTTTTATGT
AAATGATCATATTGATTGGTGATAGGTTGTTAAGTGTGCTAGATTTTAAAGAAGTTCTAT
GTAGCTGGTT-----CAAAGCAGGCTTTTTAGCAAAAAAAGACCTGCTGTCGAGGAGAAT
ATGAGATACTTTCTTTTCACATAAAAATTCCATGTTTGGAATGGATGCAGGAGACGGGAG
TTT--ATGCCAGAGTGGGGGAGGTGACGGTGCCCAAGTACGTGTTATTCCTGAAGCTGTG
GGGGTCGCTGGAGATACAGCTGTAAAT---------------------------------
---GCGGGCGCCGAAGTTGCTCCTAATAATGTGGAGGGGGCGGGGTGGAATGTTGGAGAC
GGTTGTGCCATG-CCGGTCGAAGAAGTAGGTTGCAGTACAGTCGATGAAGAAAGAGAAAG
GGCTGTCGCGGAGCCTGAAGTTGTATCTAGGGGTTTCGAGCCGGTCGAGCAGAGAGGTGC
GCTAATTAGTGAAGCTAGTGGTGCCACTAATGCTGGCAAAGAAAGGTTTAGTGATTGTTA
ATGCCCAGGTTT-----------AAAG---GTTGCTGGTGTGCTAATAATTATACTTTAT
TAAAATAATTTATCAGCTAAGCAAAATTACACTTAAATAGTGTTTGCTAGGCTTTACTAT
ATTTTATTTTAAAGTTGGTCCTATGCGGTTGCAAACATTTAATTA-ATTTC
>Castro5-N_M.chilensis
CTTTAGATACCCTAGAGGCGTAGAAGCTTCTGATGGTGGGTCTGTTCGCCCTTTAAAATC
TAACATGAGCTGAGTTCAGAACGGCGTGAGCTAGTTCAGTTTCTATCCTCTTTTTAAAAC
GAGCTAATTTTGTACGAAAGGACTTTTTCGCTAAAGCAATGCTTTGTCTCAAATCTGTGG
TTGCATAAATAATACTGCATAATAGGCTGACTAGCCTATAGGAAGGGGTGCCTTTTATGT
AAATGATCATATTGATTGGTGATAGGTTGTTAAGTGTGCTAGATTTTAAAGAAGTTCTAT
GTAGCTGGTT-----CAAAGCAGGCTTTTTAGCAAAAAAAGACCTGCTGTCGAGGAGAAT
ATGAGATACTTTTTTTTCACATAAAAATTCCATGTTTGGAATGGATGCAGGAGACGGGAG
TTT--ATGCCAGAGTGGGGGAGGTGATGGTGCTCAAGTACGTGTTATTCCTGAAGCTGTG
GGGGTCGCTGGAGATACAGCTGTAAAT---------------------------------
---GCGGGCGCCGAAGTTGCTCCTAATAATGTGGAGGGGGCGGGGTGGAATGTTGGAGAC
GGTTGTGCCATT-CCGGTCGAAGAAGTAGGTTGCAGTACAGTCGATGAAGAAAGAGAAAG
GGCTGTCGCGGAGCCTGAAGTTGTATCTAGGGGTTTCGAGCCGGTCGAGCAGAGAGGTGC
GCTAATTAGTGAAGCTAGTGGTGCCACTAATGCTGGCAAAGAAAGGTTTAGTGATTGTTA
ATGCCCAGGTTT-----------AAAG---GTTGCTGGTGTGCTAATAATTATACTTTAT
TAAAATAATTTATCAGCTAAGCAAAATTACACTTAAATAGTGTTTGCTAGGCTTTACTAT
ATTTTATTTTAAAGTTGGTCCTATGCGGTTGCAAACATTTAATTA-ATTTC
>Mch42-G_M.chilensis
CTTTAGATACCCTAGAGGCGTAGAAGCTTCTGATGGTGGGTCTGTTCGCCCTTTAAAATC
TAACATGAGCTGAGTTCAGAACGGCGTGAGCTAGTTCAGTTTCTATCCTCTTTTTAAAAC
GAGCTAATTTTGTACGAAAGGACTTTTTCGCTAAAGCAATGCTTTGTCCCAAATCTGTGG
TTGCATAAATAATACTGTATAATAGGCTGACTAGCCTATAGGAAGGGGTGCCTTTTATGT
AAATGATCATATTGATTGATGATAGGTTGTTAAGTGTGCTAGATTTTAAAGAAGTTCTAT
GTAGCTGGTT-----CAAAGCAGGCTTTTTAGCAAAAAAAGACCTGCTGTCGAGGAGAAT
ATGAGATACTTTTTTTTCACATAAAAATTCCATGTTTGGAATGGATGCAGGAGACGGGAG
TTT--ATGCCAGAGTGGGGGAGGTGATGGTGCCCAAGTACGTGTTATTCCTGAAGCTGTG
GGGGTCGCTGGAGATACAGCTGTAAAT---------------------------------
---GCGGGCGCCGAAGTTGCTCCTAATAATGTGGAGGGGGCGGGGTGGAATGTTGGAGAC
GGTTGTGCCATT-CCGGTCGAAGAAGTAGGTTGCAGTATAGTCGATGAAGAAAGAGAAAG
GGCTGTCGCGGAGCCTGAAGTTGTATCTAGGGGTTTCGAGCCGGTCGAGCAGAGAGGTGC
GCTAATTAGTGAAGCTAGTGGTGCCACTAATGCTGGCAAAGAAAGGTTTAGTGATTGTTA
ATGCCCAGGTTT-----------AAAG---GTTGCTGGTGTACTAATAATTATACTTTAT
TAAAATAATTTATCAGCTAAGCAAAATTACACTTAAATAGTGTTTGCTAGGCTTTACTAT
ATTTTATTTTAAAGTTGGTCCTATGCGGTTGCAAACATTTAATTA-ATTTC
>Calbuco2-M_M.chilensis
CTTTAGATACCCTAGAGGCGTAGAAGCTTCTGATGGTGGGTCTGTTCGCCCTTTAAAATC
TAACATGAGCTGAGTTCAGAACGGCGTGAGCTAGTTCAGTTTCTATCCTCTTTTTAAAAC
GAGCTAATTTTGTACGAAAGGACTTTTTCGCTAAAGCAATGCTTTGTCCCAAATCTGTGG
TTGCATAAATAATACTGTATAATAGGCTGACTAGCCTATAGGAAGGGGTGCCTTTTATGT
AAATGATCATATTGATTGGTGATAGGTTGTTAAGTGTGCTAGATTTTAAAGAAGTTCTAT
GTAGCTGGTT-----CAAAGCAGGCTTTTTAGCAAAAAAAGACCTGCTGTCGAGGAGAAT
ATGAGATACTTTTTTTTCACATAAAAATTCCATGTTTGGAATGGATGCAGGAGACGGGAG
TTT--ATGCCAGAGTGGGGGAGGTGATGGTGCCCAAGTACGTGTTACTCCTGAAGCTGTG
GGGGTCGCTGGAGATACAGCTGTAAAT---------------------------------
---GCGGGCGCCGAAGTTGCTCCTAATAATGTGGAGGGGGCGGGGTGGAATGTTGGAGAC
GGTTGTGCCATT-CCGGTCGAAGAAGTAGGTTGCAGTATAGTCGATGAAGAAAGAGAAAG
GGCTGTCGCGGAGCCTGAAGTTGTATCTAGGGGTTTCGAGCCGGTCGAGCAGAGAGGTGC
GCTAATTAGTGAAGCTAGTGGTGCCACTAATGCTGGCAAAGAAAGGTTTAGTGATTGTTA
ATGCCCAGGTTT-----------AAAG---GTTGCTGGTGTGCTAATAATTATACTTTAT
TAAAATAATTTATCAGCTAAGCAAAATTACACTTAAATAGTGTTTGCTAGGCTTTACTAT
ATTTTATTTTAAAGTTGGTCCTATGCGGTTGCAAACATTTAATTA-ATTTC
>Mch3-A_M.chilensis
CTTTAGATACCCTAGAGGCGTAGAAGCTTCTGATGGTGGGTCTGTTCGCCCTTTAAAATC
TAACATGAGCTGAGTTCAGAACGGCGTGAGCTAGTTCAGTTTCTATCCTCTTTTTAAAAC
GAGCTAATTTTGTACGAAAGGACTTTTTCGCTAAAGCAATGCTTTGTCCCAAATCTGTGG
TTGCATAAATAATACTGTATAATAGGCTGACTAGCCTATAGGAAGGGGTGCCTTTTATGT
AAATGATCATATTGATTGGTGATAGGTTGTTAAGTGTGCTAGATTTTAAAGAAGTTCTAT
GTAGCTGGTT-----CAAAGCAGGCTTTTTAGCAAAAAAAGACCTGCTGTCGAGGAGAAT
ATGAGATACTTTTTTTTCACATAAAAATTCCATGTTTGGAATGGATGCAGGAGACGGGAG
TTT--ATGCCAGAGTGGGGGAGGTGATGGTGCCCAAGTACGTGTTATTCCTGAAGCTGTG
GGGGTCGCTGGAGATACAGCTGTAAAT---------------------------------
---GCGGGCGCCGAAGTTGCTCCTAATAATGTGGAGGGGGCGGGGTGGAATGTTGGAGAC
GGTTGTGCCATT-CCGGTCGAAGAAGTAGGTTGCAGTACAGTCGATGAAGAAAGAGAAAG
GGCTGTCGCGGAGCCTGAAGTTGTATCTAGGGGTTTCGAGCCGGTCGAGCAGAGAGGTGC
ACTAATTAGTGAAGCTAGTGGTGCCACTAATGCTGGCAAAGAAAGGTTTAGTGATTGTTA
ATGCCCAGGTTT-----------AAAG---GTTGCTGGTGTGCTAATAATTATCCTTTAT
TAAAATAATTTATCAGCTAAGCAAAATTACACTTAAATAGTGTTTGCTAGGCTTTACTAT
ATTTTATTTTAAAGTTGGTCCTATGCGGTTGCAAACATTTAATTA-ATTTC
>Mch41-F_M.chilensis
CTTTAGATACCCTAGAGGCGTAGAAGCTTCTGATGGTGGGTCTGTTCGCCCTTTAAAATC
TAACATGAGCTGAGTTCAGAACGGCGTGAGCTAGTTCAGTTTCTATCCTCTTTTTAAAAC
GAGCTAATTTTGTACGAAAGGACTTTTTCGCTAAAGCAATGCTTTGTCCCAAATCTGTGG
TTGCATAAATAATACTGTATAATAGGCTGACTAGCCTATAGGAAGGGGTGCCTTTTATGT
AAATGATCATATTGATTGGTGATAGGTTGTTAAGTGTGCTAGATTTTAAAGAAGTTCTAT
GTAGCTGGTT-----CAAAGCAGGCTTTTTAGCAAAAAAAGACCTGCTGTCGAGGAGAAT
ATGAGATACTTTTTTTTCACATAAAAATTCCATGTTTGGAATGGATGCAGGAGACGGGAG
TTT--ATGCCAGAGTGGGGGAGGTGATGGTGCCCAAGTACGTGTTATACCTGAAGCTGTG
GGGGTCGCTGGAGATACAGCTGTAAAT---------------------------------
---GCGGGCGCCGAAGTTGCTCCTAATAATGTGGAGGGGGCGGGGTGGAATGTTGGAGAC
GGTTGTGCCATT-CCGGTCGAAGAAGTAGGTTGCAGTACAGTCGATGAAGAAAGAGAAAG
GGCTGTCGCGGAGCCTGAAGTTGTATCTAGGGGTTTCGAGCCGGTCGAGCAGAGAGGTGC
GCTAATTAGTGAAGCTAGTGGTGCCACTAATGCTGGCAAAGAAAGGTTTAGTGATTGTTA
ATGCCCAGGTTT-----------AAAG---GTTGCTGGTGTGCTAATAATTATACTTTAT
TAAAATAATTTATCAGCTAAGCAAAATTACACTTAAATAGTGTTTGCTAGGCTTTACTAT
ATTTTATTTTAAAGTTGGTCCTATGCGGTTGCAAACATTTAATTA-ATTTC
>Mch23-A_M.chilensis
CTTTAGATACCCTAGAGGCGTAGAAGCTTCTGATGGTGGGTCTGTTCGCCCTTTAAAATC
TAACATGAGCTGAGTTCAGAACGGCGTGAGCTAGTTCAGTTTCTATCCTCTTTTTAAAAC
GAGCTAATTTTGTACGAAAGGACTTTTTCGCTAAAGCAATGCTTTGTCCCAAATCTGTGG
TTGCATAAATAATACTGTATAATAGGCTGACTAGCCTATAGGAAGGGGTGCCTTTTATGT
AAATGATCATATTGATTGGTGATAGGTTGTTAAGTGTGCTAGATTTTAAAGAAGTTCTAT
GTAGCTGGTT-----CAAAGCAGGCTTTTTAGCAAAAAAAGACCTGCTGTCGAGGAGAAT
ATGAGATACTTTTTTTTCACATAAAAATTCCATGTTTGGAATGGATGCAGGAGACGGGAG
TTT--ATGCCAGAGTGGGGGAGGTGATGGTGCCCAAGTACGTGTTATTCCTGAAGCTGTG
GGGGTCGCTGGAGATACAGCTGTAAAT---------------------------------
---GCGGGCGCCGAAGTTGCTCCTAATAATGTGGAGGGGGCGGGGTGGAATGTTGGAGAC
GGTTGTGCCATT-CCGGTCGAAGAAGTAGGTTGCAGTACAGTCGATGAAGAAAGAGAAAG
GGCTGTCGCGGAGCCTGAAGTTGTATCTAGGGGTTTCGAGCCGGTCGAGCAGAGAGGTGC
GCTAATTAGTGAAGCTAGTGGTGCCACTAATGCTGGCAAAGAAAGGTTTAGTGATTGTTA
ATGCCCAGGTTT-----------AAAG---GTTGCTGGTGTGCTAATAATTATACTTTAT
TAAAATAACTTATCAGCTAAGCAAAATTACACTTAAATAGTGTTTGCTAGGCTTTACTAT
ATTTTATTTTAAAGTTGGTCCTATGCGGTTGCAAACATTTAATTA-ATTTC
>Castro26-P_M.chilensis
CTTTAGATACCCTAGAGGCGTAGAAGCTTCTGATGGTGGGTCTGTTCGCCCTTTAAAATC
TAACATGAGCTGAGTTCAGAACGGCGTGAGCTAGTTCAGTTTCTATCCTCTTTTTAAAAC
GAGCTAATTTTGTACGAAAGGACTTTTTCGCTAAAGCAATGCTTTGTCCCAAATCTGTGG
TTGCATAAATAATACTGTATAATAGGCTGACTAGCCTATAGGAAGGGGTGCCTTTTATGT
AAATGACCATATTGATTGGTGATAGGTTGTTAAGTGTGCTAGATTTTAAAGAAGTTCTAT
GTAGCTGGTT-----CAAAGCAGGCTTTTTAGCAAAAAAAGACCTGCTGTCGAGGAGAAT
ATGAGATACTTTTTTTTCACATAAAAATTCCATGTTTGGAATGGATGCAGGAGACGGGAG
TTT--ATGCCAGAGTGGGGGAGGTGATGGTGCCCAAGTACGTGTTATTCCTGAAGCTGTG
GGAGTCGCTGGAGATACAGCTGTAAAT---------------------------------
---GCGGGCGCCGAAGTTGCTCCTAATAATGTGGAGGGGGCGGGGTGGAATGTTGGAGAC
GGTTGTGCCATT-CCGGTAGAAGAAGTAGGTTGCAGTACAGTCGATGAAGAAAGAGAAAG
GGCTGTCGCGGAGCCTGAAGTTGTATCTAGGGGTTTCGAGCCGGTCGAGCAGAGAGGTGC
GCTAATTAGTGAAGCTAGTGGTGCCACTAATGCTGGCAAAGAAAGGTTTAGTGATTGTTA
ATGCCCAGGTTT-----------AAAG---GTTGCTGGTGTGCTAATAATTATACTTTAT
TAAAATAATTTATCAGCTAAGCAAAATTACACTTAAATAGTGTTTGCTAGGCTTTACTAT
ATTTTATTTTAAAGTTGGTCCTATGCGGTTGCAAACATTTAATTA-ATTTC
>Mch7-E_M.chilensis
CTTTAGATACCCTAGAGGCGTAGAAGCTTCTGATGGTGGGTCTGTTCGCCCTTTAAAATC
TAACATGAGCTGAGTTCAGAACGGCGTGAGCTAGTTCAGTTTCTATCCTCTTTTTAAAAC
GAGCTAATTTTGTACGAAAGGACTTTTTCGCTAAAGCAATGCTTTGTCCCAAATCTGTGG
TTGCATAAATAATACTGTATAATAGGCTGACTAGCCTATAGGAAGGGGTGCCTTTTATGT
AAATGACCATATTGATTGGTGATAGGTTGTTAAGTGTGCTAGATTTTAAAGAAGTTCTAT
GTAGCTGGTT-----CAAAGCAGGCTTTTTAGCAAAAAAAGACCTGCTGTCGAGGAGAAT
ATGAGATACTTTTTTTTCACATAAAAATTCCATGTTTGGAATGGATGCAGGAGACGGGAG
TTT--ATGCCAGAGTGGGGGAGGTGATGGTGCCCAAGTACGTGTTATTCCTGAAGCTGTG
GGGGTCGCTGGAGATACAGCTGTAAAT---------------------------------
---GCGGGCGCCGAAGTTGCTCCTAATAATGTGGAGGGGGCGGGGTGGAATGTTGGAGAC
GGTTGTGCCATT-CCGGTCGAAGAAGTAGGTTGCAGTACAGTCGATGAAGAAAGAGAAAG
GGCTGTCGCGGAGCCTGAAGTTGTATCTAGGGGTTTCGAGCCGGTCGAGCAGAGAGGTGC
GCTAATTAGTGAAGCTAGTGGTGCCACTAATGCTGGCAAAGAAAGGTTTAGTGATTGTTA
ATGCCCAGGTTT-----------AAAG---GTTGCTGGTGTGCTAATAATTATACTTTAT
TAAAATAATTTATCAGCTAAGCAAAATTACACTTAAATAGTGTTTGCTAGGCTTTACTAT
ATTTTATTTTAAAGTTGGTCCTATGCGGTTGCAAACATTTAATTA-ATTTC
>AR5-Q_M.edulis
CTTTAGATATCCTAGAGGCGTAGAAGCTTCTGATGGTGGGTCTGTTCGCCCTTTAAAATC
TAACATGAGCTGAGTTCAGAACGGCGTGAGCTAGTTCAGTTTCTATCCTCTTTTTGAAAT
GAGCTAATTTTGTACGAAAGGACTTTTTCGCTAAAGCAATGCTTTGTCACAAATCTGTGG
TTGCATAAATAATAGGGTATAATAGGTTGATTAGCCTATAGGAAGGGTTACCTTTTATGT
AAATGAGCATATTGTTTGGTGATAGGTTGTTAAGTGTGGTAGATTTTAGAGAAGTCCTAT
GTAGCTGGTT-----TAAAGCAGGCTTTTTAGTAAAAAAAGACCTGCTGTTGAGGGGAGT
GTGAGATACTTTTCTTTCACATAAAAATTCCATGTTTGGAATAGATGCAGGAGATGGGGG
CTT--ATGCCAGGAAGGAGAAGGTGACGGTGCCCAAGTACGTGTTACTCCTGAAGCTGTA
TGGGGTGGTGGAGATACACCTGTAAAT---------------------------------
---GCGGGCGCCGAAGCCGCTCCTGATAATGCGGAGGAGGCGGGGCGGTACGTTGGAGAC
GGCTATGCCCTT-CCGTTAGAAGAAGTAGGTTGTAGTTCAGT---TGAAGAAAGAGAAAG
GGCTGTCGCGGAGCCTGAAGTTGTATCTAGCGGTTTCGAGCCGGTCGAGCAGAGAGGTGT
GCTAATTAGCGAAGCTAGTGGTGCCATTAATGCTGGCAAAGAAAGGTTTAGTGATTGTTA
ATGCCCAGGTCT-----------AAAG---GTTGCTGGTGCGCTAATAATCGTACTTTAT
TAAGATAATTTATCAGCTAAGCAAAATTACACTTAAATAGTGTTTGCTAGGCTTTACTAT
ATTTTATTTTAAAATTGGTCCTATGCGGCTGCAAACATTTAATTA-ACCTC
>BA12-R_M.edulis
CTTTAGATATCCTAGAGGCGTAGAAGCTTCTGATGGTGGGTCTGTTCGCCCTTTAAAATC
TAACATGAGCTGAGTTCAGAACGGCGTGAGCTAGTTCAGTTTCTATCCTCTTTTTGAAAT
GAGCTAATTTTGTACGAAAGGACTTTTTCGCTAAAGCAATGCTTTGTCACAAATCTGTGG
TTGCATAAATAATAGGGTATAATAGGTTGATTAGCCTATAGGAAGGGTTACCTTTTATGT
AAATGAGCATATTGTTTGGTGATAGGTTGTTAAGTGTGGTAGATTTTAGAGAAGTCCTAT
GTAGCTGGTT-----TAAAGCAGGCTTTTTAGTAAAAAAAGACCTGCTGTTGAGGGGAGT
GTGAGATACTTTTCTTTCACATAAAAATTCCATGTTTGGAATAGATGCAGGAGATGGGGG
CTT--ATGCCAGGGAGGAGAAGGTGACGGTGCCCAAGTACGTGTTACTCCTGAAGCTGTA
TGGGGTGGTGGAGATACACCTGTAAAT---------------------------------
---GCGGGCGCCGAAGCCGCTCCTGATAATGCGGAGGAGGCGGGGCGGTACGTTGGAGAC
GGCTATGCCCTT-CCGTTAGAAGAAGTAGGTTGTAGTTCAGT---TGAAGAAAGAGAAAG
GGCTGTCGCGGAGCCTGAAGTTGTATCTAGCGGTTTCGAGCCGGTCGAGCAGAGAGGTGT
GCTAATTAGCGAAGCTAGTGGTGCCATTAATGCTGGCAAAGAAAGGTTTAGTGATTGTTA
ATGCCCAGGTCT-----------AAAG---GTTGCTGGTGCGCTAATAATCGTACTTTAT
TAAGATAATTTATCAGCTAAGCAAAATTACACTTAAATAGTGTTTGCTAGGCTTTACTAT
ATTTTATTTTAAAATTGGTCCTATGCGGTTGCAAACATTTAATTA-ACCTC
>HO9-U_M.edulis
CTTTAGATATCCTAGAGGCGTAGAAGCTTCTGATGGTGGGTCTGTTCGCCCTTTAAAATC
TAACATGAGCTGAGTTCAGAACGGCGTGAGCTAGTTCAGTTTCTATCCTCTTTTTGAAAT
GAGCTAATTTTGTACGAAAGGACTTTTTCGCTAAAGCAATGCTTTGTCACAAATCTGTGG
TTGCATAAATAATAGGGTATAATAGGTTGATTAGCCTATAGGAAGGGTTACCTTTTATGT
AAATGAGCATATTGTTTGGTGATAGGTTGTTAAGTGTGGTAGATTTTAGAGAAGTCCTAT
GTAGCTGGTT-----TAAAGCAGGCTTTTTAGTAAAAAAAGACCTGCTGTTGAGGGGAGT
GTGAGATACTTTTCTTTCACATAAAAATTCCATGTTTGGAATAGATGCAGGAGATGGGGG
CTT--ATGCCAGGGAGGAGAAGGTGACGGTGCCCAAGTACGTGTTACTCCTGAAGCTGTA
TGGGGTGGTGGAGATACACCTGTAAAT---------------------------------
---GCGGGCGCCGAAGCCGCTCCTGATAATGCGGAGGAGGCGGGGCGGTACGTTGGAGAC
GGCTATGCCCTT-CCGTCAGAAGAAGTAGGTTGTAGTTCAGT---TGAAGAAAGAGAAAG
GGCTGTCGCGGAGCCTGAAGTTGTATCTAGCGGTTTCGAGCCGGTCGAGCAGAGAGGTGT
GCTAATTAGCGAAGCTAGTGGTGCCATTAATGCTGGCAAAGAAAGGTTTAGTGATTGTTA
ATGCCCAGGTCT-----------AAAG---GTTGCTGGTGCGCTAATAATCGTACTTTAT
TAAGATAATTTATCAGCTAAGCAAAATTACACTTAAATAGTGTTTGCTAGGCTTTACTAT
ATTTTATTTTAAAATTGGTCCTATGCGGCTGCAAACATTTAATTA-ACCTC
>AR7-R_M.edulis
CTTTAGATATCCTAGAGGCGTAGAAGCTTCTGATGGTGGGTCTGTTCGCCCTTTAAAATC
TAACATGAGCTGAGTTCAGAACGGCGTGAGCTAGTTCAGTTTCTATCCTCTTTTTGAAAT
GAGCTAATTTTGTACGAAAGGACTTTTTCGCTAAAGCAATGCTTTGTCACAAATCTGTGG
TTGCATAAATAATAGGGTATAATAGGTTGATTAGCCTATAGGAAGGGTTACCTTTTATGT
AAATGAGCATATTGTTTGGTGATAGGTTGTTAAGTGTGGTAGATTTTAGAGAAGTCCTAT
GTAGCTGGTT-----TAAAGCAGGCTTTTTAGTAAAAAAAGACCTGCTGTTGAGGGGAGT
GTGAGATACTTTTCTTTCACATAAAAATTCCATGTTTGGAATAGATGCAGGAGATGGGGG
CTT--ATGCCAGGGAGGAGAAGGTGACGGTGCCCAAGTACGTGTTACTCCTGAAGCTGTA
TGGGGTGGTGGAGATACACCTGTAAAT---------------------------------
---GCGGGCGCCGAAGCCGCTCCTGATAATGCGGAGGAGGCGGGGCGGTACGTTGGAGAC
GGCTATGCCCTT-CCGTTAGAAGAAGTAGGTTGTAGTTCAGT---TGAAGAAAGAGAAAG
GGCTGTCGCGGAGCCTGAAGTTGTATCTAGCGGTTTCGAGCCGGTCGAGCAGAGAGGTGT
GCTAATTAGCGAAGCTAGTGGTGCCATTAATGCTGGCAAAGAAAGGTTTAGTGATTGTTA
ATGCCCAGGTCT-----------AAAG---GTTGCTGGTGCGCTAATAATCGTACTTTAT
TAAGATAATTTATCAGCTAAGCAAAATTACACTTAAATAGTGTTTGCTAGGCTTTACTAT
ATTTTATTTTAAAATTGGTCCTATGCGGCTGCAAACATTTAATTA-ACCTC
>MeF-DQ198231.2 Mytilus trossulus isolate 39mc10 mitochondrion, complete genome
CTTTAGATATCCTAGAGGCGTAGAAGCTTCTGATGGTGGGTCTGTTCGCCCTTTAAAATC
TAACATGAGCTGAGTTCAGAACGGCGTGAGCTAGTTCAGTTTCTATCCTCTTTTTGAAAT
GAGCTAATTTTGTACGAAAGGACTTTTTCGCTAAAGCAATGCTTTGTCACAAATCTGTGG
TTGCATAAATAATAGGGTATAATAGGTTGATTAGCCTATAGGAAGGGTTACCTTTTATGT
AAATGAGCATATTGTTTGGTGATAGGTTGTTAAGTGTGGTAGATTTTAGAGAAGTCCTAT
GTAGCTGGTT-----TAAAGCAGGCTTTTTAGTAAAAAAAGACCTGCTGTTGAGGGGAGT
GTGAGATACTTTTCTTTCACATAAAAATTCCATGTTTGGAATAGATGCAGGAGATGGGGG
CTT--ATGCCAGGGAGGAGAAGGTGACGGTGCCCAAGTACGTGTTACTCCTGAAGCTGTA
TGGGGTGGTGGAGATACACCTGTAAATGCGGGCGCCGAAGCCGCTCCTGATAATGCGGAG
GAGGCGGGCGCCGAAGCCGCTCCTGATAATGCGGAGGAGGCGGGGCGGTACGTTGGAGAC
GGCTATGCCCTT-CCGTTAGAAGAAGTAGGTTGTAGTTCAGT---TGAAGAAAGAGAAAG
GGCTGTCGCGGAGCCTGAAGTTGTATCTAGCGGTTTCGAGCCGGTCGAGCAGAGAGGTGT
GCTAATTAGCGAAGCTAGTGGTGCCATTAATGCTGGCAAAGAAAGGTTTAGTGATTGTTA
ATGCCCAGGTCT-----------AAAG---GTTGCTGGTGCGCTAATAATCGTACTTTAT
TAAGATAATTTATCAGCTAAGCAAAATTACACTTAAATAGTGTTTGCTAGGCTTTACTAT
ATTTTATTTTAAAATTGGTCCTATGCGGCTGCAAACATTTAATTA-ACCTC
>BA30-S_M.edulis
CTTTAGATATCCTAGAGGCGTAGAAGCTTCTGATGGTGGGTCTGTTCGCCCTTTAAAATC
TAACATGAGCTGAGTTCAGAACGGCGTGAGCTAGTTCAGTTTCTATCCTCTTTTTGAAAT
GAGCTAATTTTGTACGAAAGGACTTTTTCGCTAAAGCAATGCTTTGTCACAAATCTGTGG
TTGCATAAATAATAGTGTATAATAGGTTGATTAGCCTATAGGAAGGGTTACCTTTTATGT
AAATGAGCATATTGTTTGGTGATAGGTTGTTAAGTGTGGTAGATTTTAGAGAAGTCCTAT
GTAGCTGGTT-----TAAAGCAGGCTTTTTAGTAAAAAAAGACCTACTGTTGAGGGGAGT
GTGAGATACTTTTCTTTCACATAAAAATTCCATGTTTGGAATAGATGCAGGAGATGGGGG
CTT--ATGCCAGGGAGGAGAAGGTGACGGTGCCCAAGTACGTGTTACTCCTGAAGCTGTA
TGGGTTGGTGGAGACACAGCTGTAAAT---------------------------------
---GCGGGCGCCGAAGCCGCTCCTGATAATGCGGAGGGGGCGGGGCGGTACGTTGGAGAC
GGCTATGCCCTT-CCGTTAGAAGAAGTAGGTTGTAGTTCAGT---TGAAGAAAGAGAAAG
GGCTGTCGCGGAGTCTGAAGTTGTATCTAGCGGTTTCGAGCCGGTCGAGCAGAGAGGTGT
GCTAATTAGCGAAGCTAGTGGTGCCATTAATGCTGGCAAAGAAAGGTTTAGTGATTGTTA
ATGCCCAGGTCT-----------AAAG---GTTGCTGGTGCGCTAATAATCATACTTTAT
TAAGATAATTTATCAGCTAAGCAAAATTACACTTAAATAGTGTTTGCTAGGCTTTACTAT
ATTTTATTTTAAAATTGGTCCTATGCGGCTGCAAACATTTAATTA-ACCTC
>HO8-T_M.edulis
CTTTAGATATCCTAGAGGCGTAGAAGCTTCTGATGGTGGGTCTGTTCGCCCTTTAAAATC
TAACATGAGCTGAGTTCAGAACGGCGTGAGCTAGTTCAGTTTCTATCCTCTTTTTGAAAT
GAGCTAATTTTGTACGAAAGGACTTTTTCGCTAAAGCAATGCTTTGTCACAAATCTGTGG
TTGCATAAATAATAGTGTATAATAGGTTGATTAGCCTGTAGGAAGGGTTACCTTTTATGT
AAATGAGCATATTGTTTGGTGATATGTTGTTAAGTGTGGTAGATTTTAGAGAAGTCCTAT
GTAGCTGGTT-----TAAAGCAGGCTTTTTAGTAAAAAAAGACCTGCTGTTGAGGGGAGT
GTGAGATACTTTTCTTTCACATAAAAATTCCATGTTTGGAATAGATGCAGGAGATGGGGG
CTT--ATGCCAGGGAGGAGAAGGTGACGGTGCCCAAGTACGTGTTACTCCTGAAGCTGTA
TGGGGTGGTGGAGACACAGCTGTAAAT---------------------------------
---GCGGGCGCCGAAGCCGCTCCTGATAATGCGGAGGGGGCGGGGCGGTACGTTGGAGAC
GGCTATGCCCTT-CCGTTAGAAGAAGTAGGTTGTAGTTCAGT---TGAAGAAAGAGAAAG
GGCTGTCGCGGAGCCTGAAGTTGTATCTAGCGGTTTCGAGCCGGTCGAGCAGAGAGGTGT
GCTAATTAGCGAAGCTAGTGGTGCCATTAATGCTGGCAAAGAAAGGTTTAGTGATTGTTA
ATGCCCAGGTCT-----------AAAG---GTTGCTGGTGTGCTAATAATCGTACTTTAT
TAAGATAATTTATCAGCTAAGCAAAATTACACTTAAATAGTGTTTGCTAGGCTTTACTAT
ATTTTATTTTAAAATTGGTCCTATGCGGCTGCAAACATTTAATTA-ACCTC
