# Supplementary material for: A single clonal lineage of transmissible cancer identified in two marine mussel species in South America and Europe
Source: eLife. 2019 Nov 5;8:e47788. doi: 10.7554/eLife.47788 (PMC6831032; doi:10.7554/eLife.47788)
Supplement: Figure 4—source data 1. [file elife-47788-fig4-data1.txt]

>Mch3-A_M.chilensis
GACCCTTTATCTATATAGTGGGGTGTGAGGAGGCTTGTTTGGGGCGAGGTTAAGGCTAAT
AATCCGGATACAACTAGGGCATCCGGGAGCAGTATTTTTAAAAAGAGATTGGTTTTATAA
TGTGGTTGTTACAACACACGCCTTAATAATAATTTTCTTTGCTGTAATACCGATTCTAAT
CGGAGCTTTTGGTAATTGGCTGATTCCTTTATTAGTAGGTGGTAAAGATATAATTTATCC
GCGGATAAATAATTTGAGTTATTGGTTATCTCCTAATGCGCTATATTTACTTATGCTATC
TTTTAGAACGGATAAAGGAGTGGGTGCTGGATGGACTATTTACCCGCCATTGTCTGTATA
CCCTTACCATAGCGGGCCGAGGATAGATGTTCTTATTGTGTCCTTGCATTTAGCTGGGTT
AAGTTCTTTGGTGGGTGCTATTAATTTTGCTAGTACCAACAAAAACATACCAGTCCTAGA
GATGAAAGGAGAACGAGCTGAGCTTTATGTCCTAAGGATCAGAGTTACTGCCGTATTGTT
AATTATTTCTATCCCGGTTTTAGGAGGGGGCATTACAATAATTTTGTTTGATCGGAATTT
TAACACAACATTTTTTGATCCAGCAGGAGGGGGTGATCCCGTTTTGTTTCAACATTTGTT
TTGATTTTTTGGGCATCCTGAAGTATACATTCTTATTCTACCTGCCTTTGGTGTAATATC
AAAAGTAATTATG
>Mch5-C_M.chilensis
GACCCTTTATCTATATAGTGGGGTGTGAGGAGGCTTGTTTGGGGCGAGGTTAAGGCTAAT
AATCCGGATACAACTAGGGCATCCGGGAGCAGTATTTTTAAAAAGAGATTGGTTTTATAA
TGTGGTTGTTACAACACACGCCTTAATAATAATTTTCTTTGCTGTAATACCGATTCTAAT
CGGAGCTTTTGGTAATTGGCTGATTCCTTTATTAGTAGGTGGTAAAGATATAATTTATCC
GCGGATAAATAATTTGAGTTATTGGTTATCTCCTAATGCGCTATATTTACTTATGCTATC
TTTTAGAACGGATAAAGGAGTGGGTGCTGGATGGACTATTTACCCGCCATTGTCTGTATA
CCCTTACCATAGCGGGCCGAGGATAGATGTTCTTATTGTGTCCTTGCATTTAGCTGGGTT
AAGTTCTTTGGTGGGTGCTATTAATTTTGCTAGTACCAACAAAAACATACCAGTTCTAGA
GATGAAAGGAGAACGAGCTGAGCTTTATGTCCTAAGGATCAGAGTTACTGCCGTATTGTT
AATTATTTCTATCCCGGTTTTAGGAGGGGGCATTACAATAATTTTGTTTGATCGGAATTT
TAACACAACATTTTTTGATCCAGCAGGAGGGGGTGATCCCGTTTTGTTTCAACATTTGTT
TTGATTTTTTGGGCATCCTGAAGTATACATTCTTATTCTACCTGCCTTTGGTGTAATATC
AAAAGTAATTATG
>Mch7-D_M.chilensis
GACCCTTTATCTATATAGTGGGGTGTGAGGAGGCTTGTTTGGGGCGAGGTTAAGGCTAAT
AATCCGGATACAACTAGGGCATCCGGGAGCAGTATTTTTAAAAAGAGATTGGTTTTATAA
TGTGGTTGTTACAACACACGCCTTAATAATAATTTTCTTTGCTGTAATACCGATTCTAAT
CGGAGCTTTTGGTAATTGGCTGATTCCTTTATTAGTAGGTGGTAAAGATATAATTTATCC
GCGGATAAATAATTTGAGTTATTGGTTATCTCCTAATGCGCTATATTTACTCATGCTATC
TTTTAGAACGGATAAAGGAGTGGGTGCTGGATGGACTATTTACCCGCCATTGTCTGTATA
CCCTTACCATAGCGGGCCGAGGATAGATGTTCTTATTGTGTCCTTGCATTTAGCTGGGTT
AAGTTCTTTGGTGGGTGCTATTAATTTTGCTAGTACCAACAAAAACATACCAGTTCTAGA
GATGAAAGGAGAACGAGCTGAGCTTTATGTCCTAAGGATCAGAGTTACTGCCGTATTGTT
AATTATTTCTATCCCGGTCTTAGGAGGGGGCATTACAATAATTTTGTTTGATCGGAATTT
TAACACAACATTTTTTGATCCAGCAGGAGGGGGTGATCCCGTTTTGTTTCAACATTTGTT
TTGATTTTTTGGGCATCCTGAAGTATACATTCTTATTCTACCTGCCTTTGGTGTAATATC
AAAAGTAATTATG
>Mch23-F_M.chilensis
GACCCTTTATCTATATAGTGGGGTGTGAGGAGGCTTGTTTGGGGCGAGGTTAAGGCTAAT
AATCCGGATACAATTAGGGCATCCGGGAGCAGTATTTTTAAAAAGAGATTGGTTTTATAA
TGTGGTTGTTACAACACACGCCTTAATAATAATTTTCTTTGCTGTAATACCGATTCTAAT
CGGAGCTTTTGGTAATTGGCTGATTCCTTTATTAGTAGGTGGTAAAGATATAATTTATCC
GCGGATAAATAATTTGAGTTATTGGTTATCTCCTAATGCGCTATATTTACTTATGCTATC
TTTTAGAACGGATAAAGGAGTGGGTGCTGGATGGACTATTTACCCGCCATTGTCTGTATA
CCCTTACCATAGCGGGCCGAGGATAGATGTTCTTATTGTGTCCTTGCATTTAGCTGGGTT
AAGTTCTTTGGTGGGTGCTATTAATTTTGCTAGTACCAACAAAAACATACCAGTTCTAGA
GATGAAAGGAGAACGAGCTGAGCTTTATGTCCTAAGGATCAGAGTTACTGCCGTATTGTT
AATTATTTCTATCCCGGTTTTAGGAGGGGGCATTACAATAATTTTGTTTGATCGGAATTT
TAACACAACATTTTTTGATCCAGCAGGAGGGGGTGATCCCGTTTTGTTTCAACATTTGTT
TTGATTTTTTGGGCATCCTGAAGTATACATTCTTATTCTACCTGCCTTTGGTGTAATATC
AAAAGTAATTATG
>Mch23-E_M.chilensis
GACCCTTTATCTATATAGTGGGGTGTGAGGAGGCTTGTTTGGGGCGAGGTTAAGGCTAAT
AATCCGGATACAACTAGGGCATCCGGGAGCAGTATTTTTAAAAAGAGATTGGTTTTATAA
TGTGGTTGTTACAACACACGCCTTAATAATAATTTTCTTTGCTGTAATACCGATTCTAAT
CGGAGCCTTTGGTAATTGGCTGATTCCCTTATTAGTAGGTGGTAAAGATATAATTTATCC
GCGGATAAATAATTTGAGTTATTGGTTATCTCCTAATGCGCTATATTTACTTATGCTATC
TTTTAGAACGGATAAAGGAGTGGGTGCTGGATGGACTATTTACCCGCCATTGTCTGTATA
CCCTTACCATAGCGGGCCGAGGATAGATGTTCTTATTGTGTCCTTGCATTTAGCTGGGTT
AAGTTCTTTGGTGGGTGCTATTAATTTTGCTAGTACCAACAAAAACATACCAGTTCTAGA
GATGAAAGGAGAACGAGCTGAGCTTTATGTCCTAAGGATCAGAGTTACTGCCGTATTGTT
AATTATTTCTATCCCGGTTCTAGGAGGGGGCATTACAATAATTTTGTTTGATCGGAATTT
TAACACAACATTTTTTGATCCAGCAGGAGGGGGTGATCCCGTTTTGTTTCAACATTTGTT
TTGATTTTTTGGGCATCCTGAAGTATACATTCTTATTCTACCTGCCTTTGGTGTAATATC
AAAAGTAATTATG
>Mch41-G_M.chilensis
GACCCTTTATCTATATAGTGGGGTGTGAGGAGGCTTGTTTGGGGCGAGGTTAAGGCTAAT
AATCCGGATACAACTAGGGCATCCGGGAGCAGTATTTTTAAAAAGAGATTGGTTTTATAA
TGTGGTTGTTACAACACACGCCTTAATAATAATTTTCTTTGCTGTAATACCGATTCTAAT
CGGAGCTTTTGGTAATTGGCTGATTCCTTTATTAGTAGGTGGTAAAGATATAATTTATCC
GCGGATAAATAATTTGAGTTATTGGTTATCTCCTAATGCGTTATATTTACTTATGCTATC
TTTTAGAACGGATAAAGGAGTGGGTGCTGGATGGACTATTTACCCGCCATTGTCTGTATA
CCCTTACCATAGCGGGCCGAGGATAGATGTTCTTATTGTGTCCTTGCATTTAGCTGGGTT
AAGTTCTTTGGTGGGTGCTATTAATTTTGCTAGTACCAACAAAAACATACCAGTTCTAGA
GATGAAAGGAGAACGAGCTGAGCTTTATGTCCTAAGGATCAGAGTTACTGCCGTATTGTT
AATTATTTCTATCCCGGTTTTAGGAGGGGGCATTACAATAATTTTGTTTGATCGGAATTT
TAACACAACATTTTTTGATCCAGCAGGAGGGGGTGATCCCGTTTTGTTTCAACATTTGTT
TTGATTTTTTGGGCATCCTGAAGTATACATTCTTATTCTACCTGCCTTTGGTGTAATATC
AAAAGTAATTATG
>Mch42-H_M.chilensis
GACCCTTTATCTATATAGTGGGGTGTGAGGAGGCTTGTTTGGGGCGAGGTTAAGGCTAAT
AATCCGGATACAATTAGGGCATCCGGGAGCAGTATTTTTAAAAAGAGATTGGTTTTATAA
TGTGGTTGTTACAACACACGCCTTAATAATAATTTTCTTTGCTGTAATACCGATTCTAAT
CGGAGCTTTTGGTAATTGGCTGATTCCTTTATTAGTAGGTGGTAAAGATATAATTTATCC
GCGGATAAATAATTTGAGTTATTGGTTATCTCCTAATGCGCTATATTTACTTATGCTATC
TTTTAGAACGGATAAAGGAGTGGGTGCTGGATGGACTATTTACCCGCCATTGTCTGTATA
CCCTTACCATAGCGGGCCGAGGATAGATGTTCTTATTGTGTCCTTGCATTTAGCTGGGTT
AAGTTCTTTGGTGGGTGCTATTAATTTTGCTAGTACCAACAAAAACATACCAGTTCTAGA
GATGAAAGGAGAACGAGCTGAGCTTTATGTCCTAAGGATCAGAGTTACTGCCGTATTGTT
AATTATTTCTATCCCGGTTTTAGGAGGGGGCATTACAATAATTTTGTTTGATCGGAATTT
TAACACAACATTTTTTGATCCAGCAGGAGGGGGTGATCCCGTTTTGTTTCAACATTTGTT
TTGATTTTTTGGGCATCCTGAAGTATACATTCTTATTCTACCTGCCTTTGGTGTAATATC
AAAAGTAATTATG
>Mch23-B_M.chilensis
AACCCTTTATCTGTATAGCGGAGTCTGAGGAGGGTTGTTTGGAGCAAGGTTGAGGTTAAT
GATCCGAATGCAACTGGGTCATCCTGGAGCAGTATTCTTAAAAAGAGATTGATTCTATAA
TGTGGTGGTTACAACGCATGCCTTAATAATAATTTTTTTTGCTGTGATACCTATCTTAAT
TGGAGCTTTCGGTAATTGGTTGATTCCTCTGCTAGTAGGAGGTAAAGATATAATTTACCC
GCGAATAAATAACTTAAGCTATTGACTATCTCCTAATGCACTATATTTACTAATACTGTC
CTTTAGAACAGACAAAGGAGTTGGTGCTGGATGAACTATTTACCCCCCTTTATCTGTGTA
CCCCCATCATAGGGGTCCTAGGATAGATGTTCTTATTGTGTCACTACATCTAGCTGGGCT
CAGCTCTCTAGTGGGGGCTATTAACTTTGCTAGGACCAATAAAAATATGCCAGTGTTAGA
AATGAAAGGAGAACGAGCGGAGCTTTATGTTTTAAGGATTAGAGTTACTGCAGTTCTTTT
AATTATTTCAATTCCGGTTCTAGGAGGGGGTATCACAATAATCTTGTTTGACCGAAACTT
TAACACAACTTTTTTCGATCCCGCAGGAGGGGGGGACCCCGTTTTGTTCCAACATTTGTT
TTGATTTTTTGGGCATCCGGAGGTGTATATTCTTATTCTACCTGCCTTTGGTGTGATATC
AAAAGTAATTATG
>Mch41-B_M.chilensis
AACCCTTTATCTGTATAGCGGAGTCTGAGGAGGGTTGTTTGGAGCAAGGTTGAGGTTAAT
GATCCGAATGCAACTGGGTCATCCTGGAGCAGTATTCTTAAAAAGAGATTGATTCTATAA
TGTGGTGGTTACAACGCATGCCTTAATAATAATTTTTTTTGCTGTGATACCTATCTTAAT
TGGAGCTTTCGGTAATTGGTTGATTCCTCTGCTAGTAGGAGGTAAAGATATAATTTACCC
GCGAATAAATAACTTAAGCTATTGACTATCTCCTAATGCACTATATTTACTAATACTGTC
CTTTAGAACAGACAAAGGAGTTGGTGCTGGATGAACTATTTACCCCCCTTTATCTGTGTA
CCCCCATCATAGGGGTCCTAGGATAGATGTTCTTATTGTGTCACTACATCTAGCTGGGCT
CAGCTCTCTAGTGGGGGCTATTAACTTTGCTAGGACCAATAAAAATATGCCAGTGTTAGA
AATGAAAGGAGAACGAGCGGAGCTTTATGTTTTAAGGATTAGAGTTACTGCAGTTCTTTT
AATTATTTCAATTCCGGTTCTAGGAGGGGGTATCACAATAATCTTGTTTGACCGAAACTT
TAACACAACTTTTTTCGATCCCGCAGGAGGGGGGGACCCCGTTTTGTTCCAACATTTGTT
TTGATTTTTTGGGCATCCGGAGGTGTATATTCTTATTCTACCTGCCTTTGGTGTGATATC
AAAAGTAATTATG
>Mch42-B'_M.chilensis
AACCCTTTATCTGTATAGCGGAGTCTGAGGAGGGTTGTTTGGAGCAAGGTTGAGGTTAAT
GATCCGAATGCAACTGGGTCATCCTGGAGCAGTATTCTTAAAAAGAGATTGATTCTATAA
TGTGGTGGTTACAACGCATGCCTTAATAATAATTTTTTTTGCTGTGATACCTATCTTAAT
TGGAGCTTTCGGTAATTGGTTGATTCCTCTGCTAGTAGGAGGTAAAGATATAATTTACCC
GCGAATAAATAACTTAAGCTATTGACTATCTCCTAATGCACTATATTTACTAATACTGTC
CTTTAGAACAGACAAAGGAGTTGGTGCTGGATGAACTATTTACCCCCCTTTATCTGTGTA
CCCCCATCATAGGGGTCCTAGGATAGATGTTCTTATTGTGTCACTACATCTAGCTGGGCT
CAGCTCTCTAGTGGGGGCTATTAACTTTGCTAGGACCAATAAAAATATGCCAGTGTTAGA
AATGAAAGGAGAACGAGCGGAGCTTTATGTTTTAAGGATTAGAGTTACTGCAGTTCTTTT
AATTATTTCAATTCCGGTTCTAGGAGGGGGTATCACAATAATCTTGTTTGACCGAAACTT
TAACACAACTTTTTTCGATCCCGCAGGAGGGGGGGACCCCGTTTTGTTCCAACATTTGTT
TTGATTTTTTGGGCATCCGGAGGTGTATATTCTTATTCTACCTGCCTTTGGTGTAATATC
AAAAGTAATTATG
>Castro26-Q_M.chilensis
GACCCTTTATCTATATAGTGGGGTGTGAGGAGGCTTGTTTGGGGCGAGGTTAAGGCTAAT
AATCCGGATACAACTAGGGCATCCGGGAGCAGTATTTTTAAAAAGAGATTGGTTTTATAA
TGTGGTTGTTACAACACACGCCTTAATAATAATTTTCTTTGCTGTAATACCGATTCTAAT
TGGAGCTTTTGGTAATTGGCTGATTCCTTTATTAGTAGGTGGTAAAGATATAATTTATCC
GCGGATAAATAATTTGAGTTATTGGCTATCTCCTAACGCGCTATATTTACTTATGCTATC
TTTTAGAACGGATAAAGGAGTGGGTGCTGGATGGACTATTTACCCGCCATTGTCTGTATA
CCCTTACCATAGCGGGCCGAGGATAGATGTTCTTATTGTGTCCTTGCATTTAGCTGGGTT
AAGTTCTTTGGTGGGTGCTATTAATTTTGCTAGTACCAACAAAAACATACCAGTTCTAGA
GATGAAAGGAGAACGAGCTGAGCTTTATGTCCTAAGGATCAGAGTTACTGCCGTATTGTT
AATCATTTCTATCCCGGTTTTAGGAGGGGGCATTACAATAATTTTGTTTGATCGGAATTT
TAACACAACATTTTTTGATCCAGCAGGAGGGGGTGATCCCGTTTTGTTTCAACATTTGTT
TTGATTTTTTGGGCATCCTGAAGTATACATTCTTATTCTACCTGCCTTTGGTGTAATATC
AAAAGTAATTATG
>Castro26-I_M.chilensis
GACCCTTTATCTATATAGTGGGGTGTGAGGAGGCTTGTTTGGGGCGAGGTTAAGGTTAAT
AATCCGGATACAACTAGGGCATCCGGGAGCAGTATTTTTAAAAAGAGATTGGTTTTATAA
TGTGGTTGTTACAACACACGCCTTAATAATAATTTTCTTTGCTGTAATACCGATTCTAAT
CGGAGCTTTTGGTAATTGGCTGATTCCTTTATTAGTAGGTGGTAAAGATATAATTTATCC
GCGGATAAATAACTTGAGTTATTGGTTATCTCCTAATGCGTTATATTTACTTATGCTATC
TTTTAGAACGGATAAAGGAGTGGGTGCTGGATGGACTATTTACCCGCCATTGTCTGTATA
CCCTTACCATAGCGGGCCGAGGATAGATGTTCTTATTGTGTCCTTGCATTTAGCTGGGTT
AAGTTCTTTGGTGGGTGCTATTAATTTTGCTAGTACCAACAAAAACATACCAGTTCTAGA
GATGAAAGGAGAACGAGCTGAGCTTTATGTCCTAAGGATCAGAGTTACTGCCGTATTGTT
AATTATTTCTATCCCGGTTTTAGGAGGGGGCATTACAATAATTTTGTTTGATCGGAATTT
TAACACAACATTTTTTGATCCAGCAGGAGGGGGTGATCCCGTTTTGTTTCAACATTTGTT
TTGATTTTTTGGGCATCCTGAAGTATACATTCTTATTCTACCTGCCTTTGGTGTAATATC
AAAAGTAATTATG
>Castro5-C_M.chilensis
GACCCTTTATCTATATAGTGGGGTGTGAGGAGGCTTGTTTGGGGCGAGGTTAAGGCTAAT
AATCCGGATACAACTAGGGCATCCGGGAGCAGTATTTTTAAAAAGAGATTGGTTTTATAA
TGTGGTTGTTACAACACACGCCTTAATAATAATTTTCTTTGCTGTAATACCGATTCTAAT
CGGAGCTTTTGGTAATTGGCTGATTCCTTTATTAGTAGGTGGTAAAGATATAATTTATCC
GCGGATAAATAATTTGAGTTATTGGTTATCTCCTAATGCGCTATATTTACTTATGCTATC
TTTTAGAACGGATAAAGGAGTGGGTGCTGGATGGACTATTTACCCGCCATTGTCTGTATA
CCCTTACCATAGCGGGCCGAGGATAGATGTTCTTATTGTGTCCTTGCATTTAGCTGGGTT
AAGTTCTTTGGTGGGTGCTATTAATTTTGCTAGTACCAACAAAAACATACCAGTTCTAGA
GATGAAAGGAGAACGAGCTGAGCTTTATGTCCTAAGGATCAGAGTTACTGCCGTATTGTT
AATTATTTCTATCCCGGTTTTAGGAGGGGGCATTACAATAATTTTGTTTGATCGGAATTT
TAACACAACATTTTTTGATCCAGCAGGAGGGGGTGATCCCGTTTTGTTTCAACATTTGTT
TTGATTTTTTGGGCATCCTGAAGTATACATTCTTATTCTACCTGCCTTTGGTGTAATATC
AAAAGTAATTATG
>Castro52-K_M.chilensis
GACCCTTTATCTATATAGTGGGGTGTGAGGAGGCTTGTTTGGGGCGAGGTTAAGGCTAAT
AATCCGGATACAACTAGGGCATCCGGGAGCAGTATTTTTAAAAAGAGATTGGTTTTATAA
TGTGGTTGTTACAACACACGCCTTAATAATAATTTTCTTTGCTGTAATACCGATTCTAAT
CGGAGCTTTTGGTAATTGGCTGATTCCCTTATTAGTAGGTGGTAAAGATATAATTTATCC
GCGGATAAATAATTTGAGCTATTGGTTATCTCCTAATGCGCTATATTTACTTATGCTATC
TTTTAGAACGGATAAAGGAGTGGGTGCTGGATGGACTATTTACCCGCCATTGTCTGTATA
CCCTTACCATAGCGGGCCGAGGATAGATGTTCTTATTGTGTCCTTGCATTTAGCTGGGTT
AAGTTCTTTGGTGGGTGCTATTAATTTTGCTAGTACCAACAAAAACATACCAGTTCTAGA
GATGAAAGGAGAACGAGCTGAGCTTTATGTCCTAAGGATCAGAGTTACTGCCGTATTGTT
AATTATTTCTATCCCGGTTCTAGGAGGGGGCATTACAATAATTTTGTTTGATCGGAATTT
TAACACAACATTTTTTGATCCAGCAGGAGGGGGTGATCCCGTTTTGTTTCAACATTTGTT
TTGATTTTTTGGGCATCCTGAAGTATACATTCTTATTCTACCTGCCTTTGGTGTAATATC
AAAAGTAATTATG
>Castro52-Q_M.chilensis
GACCCTTTATCTATATAGTGGGGTGTGAGGAGGCTTGTTTGGGGCGAGGTTAAGGCTAAT
AATCCGGATACAACTAGGGCATCCGGGAGCAGTATTTTTAAAAAGAGATTGGTTTTATAA
TGTGGTTGTTACAACACACGCCTTAATAATAATTTTCTTTGCTGTAATACCGATTCTAAT
TGGAGCTTTTGGTAATTGGCTGATTCCTTTATTAGTAGGTGGTAAAGATATAATTTATCC
GCGGATAAATAATTTGAGTTATTGGCTATCTCCTAACGCGCTATATTTACTTATGCTATC
TTTTAGAACGGATAAAGGAGTGGGTGCTGGATGGACTATTTACCCGCCATTGTCTGTATA
CCCTTACCATAGCGGGCCGAGGATAGATGTTCTTATTGTGTCCTTGCATTTAGCTGGGTT
AAGTTCTTTGGTGGGTGCTATTAATTTTGCTAGTACCAACAAAAACATACCAGTTCTAGA
GATGAAAGGAGAACGAGCTGAGCTTTATGTCCTAAGGATCAGAGTTACTGCCGTATTGTT
AATCATTTCTATCCCGGTTTTAGGAGGGGGCATTACAATAATTTTGTTTGATCGGAATTT
TAACACAACATTTTTTGATCCAGCAGGAGGGGGTGATCCCGTTTTGTTTCAACATTTGTT
TTGATTTTTTGGGCATCCTGAAGTATACATTCTTATTCTACCTGCCTTTGGTGTAATATC
AAAAGTAATTATG
>Calbuco2-M_M.chilensis
GACCCTTTATCTATATAGTGGGGTGTGAGGAGGCTTGTTTGGGGCGAGGTTAAGGCTAAT
AATCCGGATACAATTAGGGCATCCGGGAGCAGTATTTTTAAAAAGAGATTGGTTTTATAA
TGTGGTTGTTACAACACACGCCTTAATAATAATTTTCTTTGCTGTAATACCGATTCTAAT
CGGAGCCTTTGGTAATTGGCTGATTCCTCTATTAGTAGGTGGTAAAGATATAATTTATCC
GCGGATAAATAATTTGAGTTATTGGTTATCTCCTAATGCGCTATATTTACTTATGCTATC
TTTTAGAACGGATAAAGGAGTGGGTGCTGGATGGACTATTTACCCGCCATTGTCTGTATA
CCCTTACCATAGCGGGCCGAGGATAGATGTTCTTATTGTGTCCTTGCATTTAGCTGGGTT
AAGTTCTTTGGTGGGTGCTATTAATTTTGCTAGTACCAACAAAAACATACCAGTTCTAGA
GATGAAAGGAGAACGAGCTGAGCTTTATGTCCTAAGGATCAGAGTTACTGCCGTATTGTT
AATTATTTCTATCCCGGTTTTAGGAGGGGGCATTACAATAATTTTGTTTGATCGGAATTT
TAACACAACATTTTTTGATCCAGCAGGAGGGGGTGATCCCGTTTTGTTTCAACATTTGTT
TTGATTTTTTGGGCATCCTGAAGTATACATTCTTATTCTACCTGCCTTTGGTGTAATATC
AAAAGTAATTATG
>62mc10_(KM192133.1)
AACCCTTTATCTGTATAGCGGAGTCTGAGGAGGGTTGTTTGGAGCAAGGTTGAGGTTAAT
GATCCGAATGCAACTGGGTCATCCTGGAGCAGTGTTCTTAAAAAGAGATTGATTCTATAA
TGTGGTGGTTACAACGCATGCCTTAATAATAATTTTTTTTGCTGTGATACCTATCTTAAT
TGGAGCTTTTGGTAATTGGTTGATTCCTCTGCTAGTAGGAGGTAAAGATATAATTTACCC
GCGAATAAATAACTTAAGCTATTGACTATCTCCTAATGCACTATATTTACTAATACTGTC
CTTTAGAACAGACAAAGGAGTTGGTGCTGGATGAACTATTTACCCCCCTTTATCTGTGTA
CCCCTATCATAGGGGCCCTAGGATAGATGTTCTTATTGTGTCACTACATCTAGCTGGGCT
CAGCTCTCTAGTGGGGGCTATTAACTTTGCTAGGACCAATAAAAATATGCCAGTGTTAGA
AATGAAAGGAGAACGAGCGGAGCTTTATGTTTTAAGGATTAGAGTTACTGCAGTTCTTTT
AATTATTTCAATTCCGGTTCTAGGAGGGGGTATCACAATAATCTTGTTTGACCGAAACTT
TAACACAACTTTTTTCGATCCCGCAGGAGGGGGGGACCCCGTTTTGTTCCAACATTTGTT
TTGATTTTTTGGGCATCCGGAGGTGTATATTCTTATTCTACCTGCCTTTGGTGTGATATC
AAAAGTAATTATG
>HO9-N_M.edulis
TACTCTTTATCTATATAGTGGGGTCTGAGGAGGTTTGTTCGGGGCAAGGTTAAGCCTGAT
AATCCGGATACAGTTAGGGCATCCTGGAGCAGTATTTCTAAAAAGAGACTGGTTTTATAA
TGTGGTTGTTACAACACACGCCTTAATAATAATTTTCTTTGCTGTAATACCTATCCTAAT
CGGAGCTTTTGGTAATTGGCTGATTCCTCTATTAGTAGGTGGTAAAGATATAATTTATCC
GCGGATAAATAATTTGAGTTATTGGTTATCCCCTAATGCGCTATATTTACTTATATTATC
TTTTAGAACGGATAAAGGGGTAGGTGCTGGATGGACTATTTACCCGCCATTGTCTGTATA
CCCTTATCATAGCGGGCCGAGGATAGATGTTCTTATTGTGTCCTTGCATTTAGCTGGGTT
AAGTTCCTTGGTGGGTGCTATTAATTTTGCTAGTACCAACAAAAACATACCAGTTTTAGA
GATAAAAGGAGAACGAGCTGAGCTTTATGTCCTAAGGATCAGAGTTACTGCCGTATTGCT
AATTATTTCTATTCCGGTTTTAGGAGGGGGTATCACAATAATTCTGTTTGATCGGAATTT
TAACACAACATTTTTTGATCCAGCAGGAGGGGGTGACCCTGTCTTGTTTCAACATTTGTT
CTGATTTTTTGGGCACCCTGAGGTGTACATTCTTATTCTACCTGCTTTTGGTGTGATATC
AAAAGTAATTATG
>HO9-O_M.edulis
TACTCTTTATCTATATAGTGGGGTCTGAGGAGGTTTGTTCGGGGCAAGGTTAAGCCTGAT
AATCCGGATACAGTTAGGGCATCCTGGAGCAGTATTTCTAAAAAGAGACTGGTTTTATAA
TGTGGTTGTTACAACAAACGCCTTAATAATAATTTTCTTTGCTGTAATACCTATCCTAAT
CGGAGCTTTTGGTAATTGGCTGATTCCTCTATTAGTAGGTGGTAAAGATATAATTTATCC
GCGGATAAATAATTTGAGTTATTGGTTATCCCCTAATGCGCTATATTTACTTATATTATC
TTTTAGAACGGATAAAGGGGTAGGTGCTGGATGGACTATTTACCCGCCATTGTCTGTATA
CCCTTATCATAGCGGGCCGAGGATAGATGTTCTTATTGTGTCCTTGCATTTAGCTGGGTT
AAGTTCCTTGGTGGGTGCTATTAATTTTGCTAGTACCAACAAAAACATACCAGTTTTAGA
GATAAAAGGAGAACGAGCTGAGCTTTATGTCCTAAGGATCAGAGTTACTGCCGTATTGCT
AATTATTTCTATTCCGGTTTTAGGAGGGGGTATCACAATAATTCTGTTTGATCGGAATTT
TAACACAACATTTTTTGATCCAGCAGGAGGGGGTGACCCTGTCTTGTTTCAACATTTGTT
CTGATTTTTTGGGCACCCTGAGGTGTACATTCTTATTCTACCTGCTTTTGGTGTGATATC
AAAAGTAATTATG
>BA12-P_M.edulis
TACTCTTTATCTATATAGTGGGGTCTGAGGAGGTTTGTTCGGGGCAAGGTTAAGCCTGAT
AATCCGGATACAGTTAGGGCATCCTGGAGCAGTATTTTTAAAAAGAGACTGGTTTTATAA
TGTGGTTGTTACAACACACGCCTTAATAATAATTTTCTTTGCTGTAATACCTATCCTAAT
CGGAGCTTTTGGTAATTGGCTGATTCCTCTATTAGTAGGTGGTAAAGATATAATTTATCC
GCGGATAAATAATTTGAGTTATTGGTTATCTCCTAATGCGCTATATTTACTTATATTATC
TTTTAGAACGGATAAAGGGGTAGGTGCTGGATGGACTATTTACCCGCCATTGTCTGTATA
CCCTTATCATAGCGGGCCGAGGATAGATGTTCTTATTGTGTCCTTGCATTTAGCTGGGTT
AAGTTCCTTGGTGGGTGCTATTAATTTTGCTAGTACCAACAAAAACATACCAGTTTTAGA
GATAAAAGGAGAACGAGCTGAGCTTTATGTCCTAAGGATCAGAGTTACTGCCGTATTGCT
AATTATTTCTATTCCGGTTTTAGGAGGGGGTATCACAATAATTCTGTTTGATCGGAATTT
TAACACAACATTTTTTGATCCAGCAGGAGGGGGTGACCCTGTCTTGTTTCAACATTTGTT
CTGATTTTTTGGGCACCCTGAGGTGTACATTCTTATTCTACCTGCTTTTGGTGTGATATC
AAAAGTAATTATG
>AR7-B''_M.edulis
AACCCTTTATCTGTATAGCGGAGTCTGAGGAGGGTTGTTTGGAGCAAGGTTGAGGTTAAT
GATCCGAATGCAACTGGGTCATCCTGGAGCAGTATTCTTAAAAAGAGATTGATTCTATAA
TGTGGTGGTTACAACGCATGCCTTAATAATAATTTTTTTTGCTGTGATACCTATCTTAAT
TGGAGCTTTCGGTAATTGGTTGATTCCTCTGCTAGTAGGAGGTAAAGATATAATTTACCC
GCGAATAAATAACTTAAGCTATTGACTATCTCCTAATGCACTATATTTACTAATACTGTC
CTTTAGAACAGACAAAGGAGTTGGTGCTGGATGAACTATTTACCCCCCTTTATCTGTGTA
CCCCCATCATAGGGGTCCTAGGATAGATGTTCTTATTGTGTCACTACATCTAGCTGGGCT
CAGCTCTCTAGTGGGGGCTATTAACTTTGCTAGGACCAATAAAAATATGCCAGTGTTAGA
AATGAAAGGAGAACGAGCGGAGCTTTATGTTTTAAGGATTAGAGTTACTGCAGTTCTTTT
AATTATTTCAATTCCGGTTCTAGGAGGGGGTATCACAATAATCTTGTTTGACCGAAACTT
TAATACAACTTTTTTCGATCCCGCAGGAGGGGGGGACCCCGTTTTGTTCCAACATTTGTT
TTGATTTTTTGGGCATCCGGAGGTGTATATTCTTATTCTACCTGCCTTTGGTGTGATATC
AAAAGTAATTATG
>BA30-B'''_M.edulis
AACCCTTTATCTGTATAGCGGAGTCTGAGGAGGGTTGTTTGGAGCAAGGTTGAGGTTAAT
GATCCGAATGCAACTGGGTCATCCTGGAGCAGTATTCTTAAAAAGAGATTGATTCTATAA
TGTGGTGGTTACAATGCATGCCTTAATAATAATTTTTTTTGCTGTGATACCTATCTTAAT
TGGAGCTTTCGGTAATTGGTTGATTCCTCTGCTAGTAGGAGGTAAAGATATAATTTACCC
GCGAATAAATAACTTAAGCTATTGACTATCTCCTAATGCACTATATTTACTAATACTGTC
CTTTAGAACAGACAAAGGAGTTGGTGCTGGATGAACTATTTACCCCCCTTTATCTGTGTA
CCCCCATCATAGGGGTCCTAGGATAGATGTTCTTATTGTGTCACTACATCTAGCTGGGCT
CAGCTCTCTAGTGGGGGCTATTAACTTTGCTAGGACCAATAAAAATATGCCAGTGTTAGA
AATGAAAGGAGAACGAGCGGAGCTTTATGTTTTAAGGATTAGAGTTACTGCAGTTCTTTT
AATTATTTCAATTCCGGTTCTAGGAGGGGGTATCACAATAATCTTGTTTGACCGAAACTT
TAATACAACTTTTTTCGATCCCGCAGGAGGGGGGGACCCCGTTTTGTTCCAACATTTGTT
TTGATTTTTTGGGCATCCGGAGGTGTATATTCTTATTCTACCTGCCTTTGGTGTGATATC
AAAAGTAATTATG
>HO8-B''_M.edulis
AACCCTTTATCTGTATAGCGGAGTCTGAGGAGGGTTGTTTGGAGCAAGGTTGAGGTTAAT
GATCCGAATGCAACTGGGTCATCCTGGAGCAGTATTCTTAAAAAGAGATTGATTCTATAA
TGTGGTGGTTACAACGCATGCCTTAATAATAATTTTTTTTGCTGTGATACCTATCTTAAT
TGGAGCTTTCGGTAATTGGTTGATTCCTCTGCTAGTAGGAGGTAAAGATATAATTTACCC
GCGAATAAATAACTTAAGCTATTGACTATCTCCTAATGCACTATATTTACTAATACTGTC
CTTTAGAACAGACAAAGGAGTTGGTGCTGGATGAACTATTTACCCCCCTTTATCTGTGTA
CCCCCATCATAGGGGTCCTAGGATAGATGTTCTTATTGTGTCACTACATCTAGCTGGGCT
CAGCTCTCTAGTGGGGGCTATTAACTTTGCTAGGACCAATAAAAATATGCCAGTGTTAGA
AATGAAAGGAGAACGAGCGGAGCTTTATGTTTTAAGGATTAGAGTTACTGCAGTTCTTTT
AATTATTTCAATTCCGGTTCTAGGAGGGGGTATCACAATAATCTTGTTTGACCGAAACTT
TAATACAACTTTTTTCGATCCCGCAGGAGGGGGGGACCCCGTTTTGTTCCAACATTTGTT
TTGATTTTTTGGGCATCCGGAGGTGTATATTCTTATTCTACCTGCCTTTGGTGTGATATC
AAAAGTAATTATG
>AR5-R_M.edulis
TACTCTTTATCTATATAGTGGGGTCTGAGGAGGTTTGTTCGGGGCAAGGTTAAGCCTGAT
AATCCGGATACAGTTAGGGCATCCTGGAGCAGTATTTTTAAAAAGAGACTGGTTTTATAA
TGTGGTTGTTACAACACACGCCTTAATAATAATTTTCTTTGCTGTAATACCTATCCTAAT
CGGAGCTTTTGGTAATTGGCTGATTCCTCTATTAGTAGGTGGTAAAGATATAATTTATCC
GCGGATAAATAATTTGAGTTATTGGTTATCTCCTAATGCGCTATATTTACTTATATTATC
TTTTAGAACGGATAAAGGGGTAGGTGCTGGATGGACTATTTACCCGCCATTGTCTGTATA
CCCTTATCATAGCGGGCCGAGGATAGATGTTCTTATTGTGTCCTTGCATTTAGCTGGGTT
AAGTTCTTTGGTGGGTGCTATTAATTTTGCTAGTACCAACAAAAACATACCAGTTTTAGA
GATAAAAGGAGAACGAGCTGAGCTTTATGTCCTAAGGATCAGAGTTACTGCCGTATTGCT
AATTATTTCTATTCCGGTTTTAGGAGGGGGTATCACAATAATTCTGTTTGATCGGAATTT
TAACACAACATTTTTTGATCCAGCAGGAGGGGGTGACCCTGTCTTGTTTCAACATTTGTT
CTGATTTTTTGGGCACCCTGAGGTGTACATTCTTATTCTACCTGCTTTTGGTGTGATATC
AAAAGTAATTATG
>AR7-R_M.edulis
TACTCTTTATCTATATAGTGGGGTCTGAGGAGGTTTGTTCGGGGCAAGGTTAAGCCTGAT
AATCCGGATACAGTTAGGGCATCCTGGAGCAGTATTTTTAAAAAGAGACTGGTTTTATAA
TGTGGTTGTTACAACACACGCCTTAATAATAATTTTCTTTGCTGTAATACCTATCCTAAT
CGGAGCTTTTGGTAATTGGCTGATTCCTCTATTAGTAGGTGGTAAAGATATAATTTATCC
GCGGATAAATAATTTGAGTTATTGGTTATCTCCTAATGCGCTATATTTACTTATATTATC
TTTTAGAACGGATAAAGGGGTAGGTGCTGGATGGACTATTTACCCGCCATTGTCTGTATA
CCCTTATCATAGCGGGCCGAGGATAGATGTTCTTATTGTGTCCTTGCATTTAGCTGGGTT
AAGTTCTTTGGTGGGTGCTATTAATTTTGCTAGTACCAACAAAAACATACCAGTTTTAGA
GATAAAAGGAGAACGAGCTGAGCTTTATGTCCTAAGGATCAGAGTTACTGCCGTATTGCT
AATTATTTCTATTCCGGTTTTAGGAGGGGGTATCACAATAATTCTGTTTGATCGGAATTT
TAACACAACATTTTTTGATCCAGCAGGAGGGGGTGACCCTGTCTTGTTTCAACATTTGTT
CTGATTTTTTGGGCACCCTGAGGTGTACATTCTTATTCTACCTGCTTTTGGTGTGATATC
AAAAGTAATTATG
>BA30-S_M.edulis
GACTCTTTATCTATATAGTGGGGTCTGAGGAGGCTTGTTCGGGGCAAGGTTAAGTCTGAT
AATCCGGATACAGTTAGGGCATCCTGGAGCAGTATTTTTAAAAAGAGACTGGTTTTATAA
TGTGGTTGTTACAACACACGCCTTAATAATAATTTTCTTTGCTGTAATACCTATTCTAAT
CGGAGCTTTTGGTAATTGGCTGATTCCTCTATTAGTAGGTGGTAAAGATATAATTTATCC
GCGGATAAATAATTTGAGTTATTGGTTATCTCCTAATGCGCTATATTTACTTATATTATC
TTTTAGAACGGATAAAGGGGTAGGTGCTGGATGGACTATTTACCCGCCATTGTCTGTATA
CCCTTATCATAGCGGGCCGAGGATAGATGTTCTTATTGTGTCGTTGCATTTAGCTGGGTT
AAGTTCTTTGGTGGGTGCTATTAATTTTGCTAGTACCAACAAAAACATACCAGTTTTAGA
GATAAAAGGAGAACGAGCTGAGCTTTATGTCCTAAGGATTAGAGTTACTGCCGTATTGCT
AATTATTTCTATTCCGGTTTTAGGAGGGGGTATCACAATAATTCTGTTTGATCGGAATTT
TAACACAACATTTTTTGATCCAGCAGGAGGGGGTGACCCCGTCTTGTTTCAACATTTGTT
CTGATTTTTTGGGCACCCTGAGGTGTACATTCTTATTCTACCTGCTTTTGGTGTGATATC
AAAAGTAATTATG
>HO8-T_M.edulis
GACTCTTTATCTATATAGTGGGGTCTGAGGAGGTTTGTTCGGGGCAAGGTTAAGTCTGAT
AATCCGGATACAGTTAGGGCATCCTGGAGCAGTATTTTTAAAAAGAGACTGGTTTTATAA
TGTGGTTGTTACAACACACGCCTTAATAATAATTTTCTTTGCTGTAATACCTATCCTAAT
CGGAGCTTTTGGTAATTGGCTGATTCCTCTATTAGTAGGTGGTAAAGATATAATTTATCC
GCGGATAAATAATTTGAGTTATTGGTTATCTCCTAATGCGCTATATTTACTTATATTATC
TTTTAGAACGGATAAAGGGGTAGGTGCTGGATGGACTATTTACCCGCCATTGTCTGTATA
CCCTTATCATAGCGGGCCGAGGATAGATGTTCTTATTGTGTCCTTGCATTTAGCTGGGTT
AAGTTCTTTGGTGGGTGCTATTAATTTTGCTAGTACCAACAAAAACATACCAGTTTTAGA
GATAAAAGGAGAACGAGCTGAGCTTTATGTCCTAAGGATTAGAGTTACTGCCGTATTGCT
AATTATTTCTATTCCGGTTTTAGGAGGGGGTATCACAATAATTCTGTTTGATCGGAATTT
TAACACAACATTTTTTGATCCAGCAGGAGGGGGTGACCCTGTCTTGTTTCAACATTTGTT
CTGATTTTTTGGGCACCCTGAGGTGTACATTCTTATTCTACCTGCTTTTGGTGTGATATC
AAAAGTAATTATG
>CB10-U_M.edulis
AACCCTTTATCTGTATAGCGGAGTCTGAGGAGGGTTGTTTGGAGCAAGGTTGAGGTTAAT
GATCCGAATGCAACTGGGTCATCCTGGAGCAGTGTTCTTAAAAAGAGATTGATTCTATAA
TGTGGTGGTTACAACGCATGCCTTAATAATAATTTTTTTTGCTGTGATACCTATCTTAAT
TGGAGCTTTCGGTAATTGGTTGATTCCTCTGCTAGTAGGAGGTAAAGATATAATTTACCC
GCGAATAAATAACTTAAGTTATTGACTATCTCCTAATGCACTATACTTACTAATACTGTC
CTTTAGAACGGATAAAGGAGTTGGTGCTGGATGAACTATTTACCCCCCTTTATCTGTGTA
CCCCTATCATAGGGGCCCTAGGATAGATGTTCTTATTATGTCACTACATCTAGCTGGGCT
CAGCTCTCTAGTGGGGGCTATTAACTTTGCTAGGACCAATAAAAATATGCCAGTGTTAGA
AATGAAAGGAGAACGAGCGGAGCTTTATGTTTTAAGGATTAGAGTTACTGCAGTTCTTTT
AATTATTTCAATTCCGGTTTTAGGAGGGGGTATCACAATAATCTTGTTTGACCGAAACTT
TAACACAACTTTTTTCGATCCTGCAGGAGGGGGGGACCCCGTTTTGTTCCAACATTTGTT
TTGATTTTTTGGGCATCCGGAAGTGTATATTCTTATTCTACCTGCCTTTGGTGTGATATC
AAAAGTAATTATG
>CB10-V_M.edulis
AACCCTTTATCTGTATAGCGGAGTCTGAGGAGGGTTGTTTGGAGCAAGGTTGAGGTTAAT
GATCCGAATGCAACTGGGTCATCCTGGAGCAGTGTTCTTAAAAAGAGATTGATTCTATAA
TGTGGTGGTTACAACGCATGCCTTAATAATAATTTTTTTTGCTGTGATACCTATCTTAAT
TGGAGCTTTCGGTAATTGGTTGATTCCTCTGCTAGTAGGAGGTAAAGATATAATTTACCC
GCGAATAAATAATTTAAGTTATTGACTATCTCCTAATGCACTATATTTACTAATACTGTC
CTTTAGAACGGATAAAGGAGTTGGTGCTGGATGAACTATTTACCCCCCTTTATCTGTGTA
CCCCTATCATAGGGGCCCTAGGATAGATGTTCTTATTGTGTCACTACATCTAGCTGGGCT
CAGCTCTCTAGTGGGGGCTATTAACTTTGCTAGGACCAATAAAAATATGCCAGTGTTAGA
AATGAAAGGAGAACGAGCGGAGCTTTATGTTTTAAGGATTAGAGTTACTGCAGTTCTTTT
AATTATTTCAATTCCGGTTTTAGGAGGGGGTATCACAATAATCTTGTTTGACCGAAACTT
TAACACAACTTTTTTCGATCCCGCAGGAGGGGGGGACCCCGTTTTGTTCCAACATTTGTT
TTGATTTTTTGGGCATCCGGAAGTGTATATTCTTATTCTACCTGCCTTTGGTGTGATATC
AAAAGTAATTATG
>CB13-U_M.edulis
AACCCTTTATCTGTATAGCGGAGTCTGAGGAGGGTTGTTTGGAGCAAGGTTGAGGTTAAT
GATCCGAATGCAACTGGGTCATCCTGGAGCAGTGTTCTTAAAAAGAGATTGATTCTATAA
TGTGGTGGTTACAACGCATGCCTTAATAATAATTTTTTTTGCTGTGATACCTATCTTAAT
TGGAGCTTTCGGTAATTGGTTGATTCCTCTGCTAGTAGGAGGTAAAGATATAATTTACCC
GCGAATAAATAACTTAAGTTATTGACTATCTCCTAATGCACTATACTTACTAATACTGTC
CTTTAGAACGGATAAAGGAGTTGGTGCTGGATGAACTATTTACCCCCCTTTATCTGTGTA
CCCCTATCATAGGGGCCCTAGGATAGATGTTCTTATTATGTCACTACATCTAGCTGGGCT
CAGCTCTCTAGTGGGGGCTATTAACTTTGCTAGGACCAATAAAAATATGCCAGTGTTAGA
AATGAAAGGAGAACGAGCGGAGCTTTATGTTTTAAGGATTAGAGTTACTGCAGTTCTTTT
AATTATTTCAATTCCGGTTTTAGGAGGGGGTATCACAATAATCTTGTTTGACCGAAACTT
TAACACAACTTTTTTCGATCCTGCAGGAGGGGGGGACCCCGTTTTGTTCCAACATTTGTT
TTGATTTTTTGGGCATCCGGAAGTGTATATTCTTATTCTACCTGCCTTTGGTGTGATATC
AAAAGTAATTATG
>CB13-W_M.edulis
AACCCTTTATCTGTATAGCGGAGTCTGAGGAGGGTTGTTTGGAGCAAGGTTGAGGTTAAT
GATCCGAATGCAACTGGGTCATCCTGGAGCAGTGTTCTTAAAAAGAGATTGATTCTATAA
TGTGGTGGTTACAACGCATGCCTTAATAATAATTTTTTTTGCTGTGATACCTATCTTAAT
TGGAGCTTTCGGTAATTGGTTGATTCCTCTGCTAGTAGGAGGTAAAGATATAATTTACCC
GCGAATAAATAACTTAAGTTATTGACTATCTCCTAATGCACTATATTTACTAATACTGTC
CTTTAGAACGGATAAAGGAGTTGGTGCTGGATGAACTATTTACCCCCCTTTATCTGTGTA
CCCCTATCATAGGGGCCCTAGGATAGATGTTCTTATTGTGTCACTACATCTAGCTGGGCT
CAGCTCTCTAGTGGGGGCTATTAACTTTGCTAGGACCAATAAAAATATGCCAGTGTTAGA
AATGAAAGGAGAACGAGCGGAGCTTTATGTTTTAAGGATTAGAGTTACTGCAGTTCTTTT
AATTATTTCAATTCCGGTTTTAGGAGGGGGTATCACAATAATCTTGTTTGACCGAAACTT
TAACACAACTTTTTTCGATCCTGCAGGAGGGGGGGACCCCGTTTTGTTCCAACATTTGTT
TTGATTTTTTGGGCATCCGGAAGTGTATATTCTTATTCTACCTGCCTTTGGTGTGATATC
AAAAGTAATTATG
>MW81-U_M.edulis
AACCCTTTATCTGTATAGCGGAGTCTGAGGAGGGTTGTTTGGAGCAAGGTTGAGGTTAAT
GATCCGAATGCAACTGGGTCATCCTGGAGCAGTGTTCTTAAAAAGAGATTGATTCTATAA
TGTGGTGGTTACAACGCATGCCTTAATAATAATTTTTTTTGCTGTGATACCTATCTTAAT
TGGAGCTTTCGGTAATTGGTTGATTCCTCTGCTAGTAGGAGGTAAAGATATAATTTACCC
GCGAATAAATAACTTAAGTTATTGACTATCTCCTAATGCACTATACTTACTAATACTGTC
CTTTAGAACGGATAAAGGAGTTGGTGCTGGATGAACTATTTACCCCCCTTTATCTGTGTA
CCCCTATCATAGGGGCCCTAGGATAGATGTTCTTATTATGTCACTACATCTAGCTGGGCT
CAGCTCTCTAGTGGGGGCTATTAACTTTGCTAGGACCAATAAAAATATGCCAGTGTTAGA
AATGAAAGGAGAACGAGCGGAGCTTTATGTTTTAAGGATTAGAGTTACTGCAGTTCTTTT
AATTATTTCAATTCCGGTTTTAGGAGGGGGTATCACAATAATCTTGTTTGACCGAAACTT
TAACACAACTTTTTTCGATCCTGCAGGAGGGGGGGACCCCGTTTTGTTCCAACATTTGTT
TTGATTTTTTGGGCATCCGGAAGTGTATATTCTTATTCTACCTGCCTTTGGTGTGATATC
AAAAGTAATTATG
>MW81-X_M.edulis
AACCCTTTATCTGTATAGCGGAGTCTGAGGAGGGTTATTTGGAGCAAGGTTGAGGTTAAT
GATCCGAATGCAACTGGGTCATCCTGGAGCAGTGTTCTTAAAAAGAGATTGATTCTATAA
TGTGGTGGTTACAACGCATGCCTTAATAATAATTTTTTTTGCTGTGATACCTATCTTAAT
TGGAGCTTTCGGTAATTGGTTGATTCCTCTGCTAGTAGGAGGTAAAGATATAATTTACCC
GCGAATAAATAACTTAAGTTATTGACTATCTCCTAATGCACTATACTTACTAATACTGTC
CTTTAGAACGGATAAAGGAGTTGGTGCTGGATGAACTATTTACCCCCCTTTATCTGTGTA
CCCCTATCATAGGGGCCCTAGGATAGATGTTCTTATTGTGTCACTACATCTAGCTGGGCT
CAGCTCTCTAGTGGGGGCTATTAACTTTGCTAGGACCAATAAAAATATGCCAGTGTTAGA
AATGAAAGGAGAACGAGCGGAGCTTTATGTTTTAAGGATTAGAGTTACTGCAGTTCTTTT
AATTATTTCAATTCCGGTTTTAGGAGGGGGTATCACAATAATCTTGTTTGACCGAAACTT
TAACACAACTTTTTTCGATCCCGCAGGAGGGGGGGACCCCGTTTTGTTCCAACATTTGTT
TTGATTTTTTGGGCATCCGGAAGTGTATATTCTTATTCTACCTGCCTTTGGTGTGATATC
AAAAGTAATTATA
>MW59-Y_M.edulis
AACCCTTTATCTGTATAGTGGAGTCTGAGGAGGGTTGTTTGGAGCAAGGTTGAGGTTAAT
GATCCGAATGCAACTGGGGCATCCTGGAGCAGTGTTCTTAAAAAGAGATTGATTCTATAA
TGTGGTGGTTACAACGCATGCCTTAATAATAATTTTTTTTGCTGTGATACCTATCTTAAT
TGGAGCTTTCGGTAATTGGTTGATTCCTCTGCTAGTAGGAGGTAAAGATATAATTTACCC
GCGAATAAACAACTTAAGTTATTGACTATCTCCTAATGCACTATATTTACTAATACTGTC
CTTTAGAACGGATAAAGGAGTTGGTGCTGGATGAACTATTTACCCCCCTTTATCTGTGTA
CCCCTATCATAGGGGCCCTAGGATGGATGTTCTTATTGTGTCACTACATCTAGCTGGGCT
CAGCTCTCTAGTGGGGGCTATTAACTTTGCTAGGACCAATAAAAATATGCCAGTGTTAGA
AATGAAAGGAGAACGAGCGGAGCTTTATGTTTTAAGGATTAGAGTTACTGCAGTTCTTTT
AATTATTTCAATTCCGGTTCTAGGAGGGGGCATCACAATAATCTTGTTTGACCGAAACTT
TAACACAACTTTTTTCGATCCCGCAGGAGGGGGGGACCCCGTTTTGTTCCAACATTTGTT
TTGATTTTTTGGGCATCCGGAAGTGTATATTCTTATTCTACCTGCCTTTGGTGTGATATC
AAAAGTAATTATG
>CB22-2A_M.edulis
AACCCTTTATCTGTATAGAGGAGTCTGAGGAGGGTTGTTTGGAGCAAGGTTGAGGTTAAT
GATCCGAATGCAACTGGGTCATCCTGGAGCAGTGTTCTTAAAAAGAGATTGATTCTATAA
TGTGGTGGTTACAACGCATGCCTTAATAATAATTTTTTTTGCTGTGATACCTATCTTAAT
TGGAGCTTTCGGTAATTGGTTGATTCCTCTGCTAGTAGGAGGTAAAGATATAATTTACCC
GCGAATAAATAACTTAAGTTATTGACTATCTCCTAATGCACTATATTTACTAATACTGTC
CTTTAGAACGGATAAAGGAGTTGGTGCTGGATGAACTATTTACCCCCCTTTATCTGTGTA
CCCGTATCATAGGGGCCCTAGGATAGATGTTCTTATTGTGTCACTACATCTAGCTGGGCT
CAGCTCTCTAGTGGGGGCTATTAACTTTGCTAGGACCAATAAAAATATGCCAGTGTTAGA
AATGAAAGGAGAACGAGCGGAGCTTTATGTTTTAAGGATTAGAGTTACTGCAGTTCTTTT
AATTATTTCAATTCCGGTTCTAGGAGGGGGTATCACAATAATCTTGTTTGACCGAAACTT
TAACACAACTTTTTTCGATCCCGCAGGAGGGGGGGACCCCGTTTTGTTCCAACATTTGTT
TTGATTTTTTGGGCATCCGGAAGTGTATATTCTTATTCTACCTGCCTTTGGTGTGATATC
AAAAGTAATTATG
>CB11-2B_M.edulis
AACCCTTTATCTGTATAGCGGAGTCTGAGGAGGGTTGTTTGGAGCAAGGTTGAGGTTAAT
GATCCGAATGCAACTGGGTCATCCTGGAGCAGTGTTCTTAAAAAGAGATTGATTCTATAA
TGTGGTGGTTACAACGCATGCCTTAATAATAATTTTTTTTGCTGTGATACCTATCTTAAT
TGGAGCTTTCGGTAATTGGTTGATTCCTCTGCTAGTAGGAGGTAAAGATATAATTTACCC
GCGAATAAATAACTTAAGTTATTGACTATCTCCTAATGCACTATATTTACTAATACTGTC
CTTTAGAACGGATAAAGGAGTTGGTGCTGGATGAACTATTTACCCCCCTTTATCTGTGTA
CCCCTATCATAGGGGCCCTAGGATAGATGTTCTTATTGTGTCACTACATCTAGCTGGGCT
CAGCTCTCTAGTGGGGGCTATTAACTTTGCTAGGACCAATAAAAATATGCCAGTGTTAGA
AATGAAAGGAGAACGAGCGGAGCTTTATGTTTTAAGGATTAGAGTTACTGCAGTTCTTTT
AATTATTTCAATTCCGGTTCTAGGAGGGGGTATCACAATAATCTTGTTTGACCGAAACTT
TAACACAACTTTTTTCGATCCCGCAGGAGGGGGGGACCCCGTTTTGTTCCAACATTTGTT
TTGATTTTTTGGGCATCCGGAAGTGTATATTCTTATTCTACCTGCCTTTGGTGTGATATC
AAAAGTAATTATG
>Castro26-J_M.chilensis
GACCCTTTATCTGTATAGCGGAGTCTGAGGAGGGTTGTTTGGAGCAAGGTTGAGGCTAAT
GATCCGAATGCAACTGGGTCATCCTGGAGCAGTGTTCTTAAAAAGAGATTGATTCTATAA
TGTGGTGGTTACAACGCATGCCTTAATAATAATTTTTTTTGCTGTGATACCTATCTTAAT
TGGAGCTTTCGGTAATTGGTTAATTCCTCTGCTAGTAGGAGGTAAAGATATAATTTACCC
GCGAATAAATAACTTAAGCTATTGACTATCTCCTAATGCACTATATTTACTAATACTGGC
CTTTAGAACAGACAAAGGAGTTGGTGCTGGATGAACTATTTACCCCCCTTTATCTGTGTA
CCCCTATCATAGGGGCCCTAGGATAGATGTTCTTATTGTGTCATTACATCTAGCTGGGCT
CAGCTCTCTAGTGGGGGCTATTAACTTTGCTAGGACCAATAAAAATATGCCAGTGTTAGA
AATGAAAGGAGAACGAGCGGAGCTTTATGTTTTAAGGATTAGAGTTACTGC---------
------------------------------------------------------------
------------------------------------------------------------
------------------------------------------------------------
-------------
