# Supplementary material for: A single clonal lineage of transmissible cancer identified in two marine mussel species in South America and Europe
Source: eLife. 2019 Nov 5;8:e47788. doi: 10.7554/eLife.47788 (PMC6831032; doi:10.7554/eLife.47788)
Supplement: Figure 5—source data 1. [file elife-47788-fig5-data1.txt]

Mussel ID	Species	Location	Phenotype	EF1alpha-H	H4-RM	H4-KNS	mtCR-D	mtCR-C	mtCOI-B
CB11	M. trossulus	Canada	Normal	U	0.0060	0.0092	0.0001	U	U
CB15	M. trossulus	Canada	Normal	U	U	0.3306	U	U	U
CB20	M. trossulus	Canada	Normal	U	1.2842	0.0035	U	U	U
CB22	M. trossulus	Canada	Normal	U	2.4311	0.0042	U	U	U
CB26	M. trossulus	Canada	Normal	U	0.0000	0.0100	0.0421	U	U
MT8	M. trossulus	Canada	Normal	U	0.6854	U	0.0187	U	U
MT17	M. trossulus	Canada	Normal	U	U	0.3725	U	U	U
MT53	M. trossulus	Canada	Normal	U	U	U	U	U	U
MT63	M. trossulus	Canada	Normal	U	0.2481	0.0053	U	U	U
MW22	M. trossulus	Canada	Normal	U	U	0.0132	U	U	U
MW59	M. trossulus	Canada	Normal	U	U	U	U	U	U
MW69	M. trossulus	Canada	Normal	U	U	0.0058	U	U	U
MW70	M. trossulus	Canada	Normal	U	0.4908	0.0127	0.0001	U	U
MW71	M. trossulus	Canada	Normal	U	0.0000	0.4497	0.5702	U	U
CB10	M. trossulus	Canada	Cancer	U	0.0003	0.0011	0.0000	U	U
CB13	M. trossulus	Canada	Cancer	U	U	0.0002	0.0004	U	U
MW81	M. trossulus	Canada	Cancer	U	U	0.0004	0.0001	U	U
Mch3	M. chilensis	Argentina	Normal	U	U	U	U	U	U
Mch5	M. chilensis	Argentina	Normal	U	0.0000	0.0000	0.0003	U	U
Mch7	M. chilensis	Argentina	Normal	U	U	0.0001	0.0037	U	0.0026
Mch23	M. chilensis	Argentina	Cancer	0.0100	0.0531	0.0687	0.9108	0.0006	0.2082
Mch41	M. chilensis	Argentina	Cancer	0.0565	0.0214	0.1887	3.0489	0.0082	0.3379
Mch42	M. chilensis	Argentina	Cancer	0.0531	0.0276	0.1365	1.7105	0.0078	0.1878
Castro5	M. chilensis	Chile	Normal	U	U	0.0000	U	U	U
Calbuco2	M. chilensis	Chile	Normal	U	U	U	U	U	U
Castro26	M. chilensis	Chile	Cancer	0.1641	0.2102	0.3088	0.1039	0.0041	U
Castro49	M. chilensis	Chile	Cancer	U	U	U	U	U	U
Castro52	M. chilensis	Chile	Cancer	0.0359	0.0855	0.0912	0.0149	0.0006	U
Castro84	M. chilensis	Chile	Cancer	U	U	U	U	U	U
BA12	M. edulis	France	Normal	U	U	0.0000	U	U	U
BA24	M. edulis	France	Normal	U	U	0.0000	U	U	U
HO9	M. edulis	France	Normal	U	U	0.0000	0.0000	U	U
HO19	M. edulis	France	Normal	U	U	0.0001	0.0002	U	U
Ch10	M. edulis	France	Normal	U	U	0.0001	0.0019	U	0.0002
Ch11	M. edulis	France	Normal	U	U	0.0001	0.0006	U	0.0001
STBRI28	M. edulis	France	Normal	U	U	U	U	U	U
AR5	M. edulis	France	Cancer	0.0005	0.0005	0.0004	0.0056	U	0.0008
AR7	M. edulis	France	Cancer	0.0669	0.0697	0.1134	2.1451	U	0.2912
BA30	M. edulis	France	Cancer	0.1591	0.0234	0.1892	5.5375	0.0015	0.7912
HO8	M. edulis	France	Cancer	0.0199	0.0157	0.0869	0.6298	U	0.0901
Ch5	M. edulis	France	Cancer	0.1098	0.1585	0.2335	5.5878	0.0002	0.6977
Ch13	M. edulis	France	Cancer	0.0337	0.0029	0.0755	2.2001	0.0063	0.2208
LA84	M. edulis	France	Cancer	0.0084	0.0005	0.0068	0.4802	0.0002	0.0359
STBRI43	M. edulis	France	Cancer	0.0050	0.0026	0.0124	0.0445	U	0.0043
