# Supplementary material for: A single clonal lineage of transmissible cancer identified in two marine mussel species in South America and Europe
Source: eLife. 2019 Nov 5;8:e47788. doi: 10.7554/eLife.47788 (PMC6831032; doi:10.7554/eLife.47788)
Supplement: Figure 6—source data 1. [file elife-47788-fig6-data1.csv]

SubjectID_correc	pop_correc	SNPID	SNPshort	yT_chil	col
3_Mch23	3_Mch	002-C10366_p321	2	0.280467984	Cancer
3_Mch23	3_Mch	015-C17324_p1089	15	0.28257855	Cancer
3_Mch23	3_Mch	059-C54420_p784	59	0.128880433	Cancer
3_Mch23	3_Mch	062-C63342_p1271	62	0.283171953	Cancer
3_Mch23	3_Mch	088-gi_223020458	88	0.265144013	Cancer
3_Mch23	3_Mch	126-gi_387154971	126	0.187435123	Cancer
3_Mch23	3_Mch	127-gi_387154976	127	0.314162324	Cancer
3_Mch23	3_Mch	605-loc035_id423_p15	605	0.126409896	Cancer
3_Mch23	3_Mch	607-loc049_id1314_p3	607	0.29979446	Cancer
3_Mch23	3_Mch	618-loc392_id32_p101	618	0.146372379	Cancer
3_Mch23	3_Mch	801-C6813_GA36C_p732	801	0.289423474	Cancer
3_Mch23	3_Mch	802-C9777_GA36C_p1086	802	0.223000393	Cancer
3_Mch23	3_Mch	803-C22777_GA36A_p300	803	0.261832319	Cancer
3_Mch23	3_Mch	mean	mean	0.237590254	Cancer
3_Mch41	3_Mch	002-C10366_p321	2	0.779508547	Cancer
3_Mch41	3_Mch	015-C17324_p1089	15	0.548140945	Cancer
3_Mch41	3_Mch	059-C54420_p784	59	0.527618922	Cancer
3_Mch41	3_Mch	062-C63342_p1271	62	0.491500385	Cancer
3_Mch41	3_Mch	088-gi_223020458	88	0.555015864	Cancer
3_Mch41	3_Mch	126-gi_387154971	126	0.474978037	Cancer
3_Mch41	3_Mch	127-gi_387154976	127	0.494278505	Cancer
3_Mch41	3_Mch	605-loc035_id423_p15	605	0.328973932	Cancer
3_Mch41	3_Mch	607-loc049_id1314_p3	607	0.572382098	Cancer
3_Mch41	3_Mch	618-loc392_id32_p101	618	0.263149315	Cancer
3_Mch41	3_Mch	801-C6813_GA36C_p732	801	0.471506993	Cancer
3_Mch41	3_Mch	802-C9777_GA36C_p1086	802	0.26995372	Cancer
3_Mch41	3_Mch	803-C22777_GA36A_p300	803	0.459740891	Cancer
3_Mch41	3_Mch	mean	mean	0.479749858	Cancer
3_Mch42	3_Mch	002-C10366_p321	2	0.66535727	Cancer
3_Mch42	3_Mch	015-C17324_p1089	15	0.384396599	Cancer
3_Mch42	3_Mch	059-C54420_p784	59	0.322047574	Cancer
3_Mch42	3_Mch	062-C63342_p1271	62	0.511264502	Cancer
3_Mch42	3_Mch	088-gi_223020458	88	0.356472903	Cancer
3_Mch42	3_Mch	126-gi_387154971	126	0.312127747	Cancer
3_Mch42	3_Mch	127-gi_387154976	127	0.484204414	Cancer
3_Mch42	3_Mch	605-loc035_id423_p15	605	0.721102479	Cancer
3_Mch42	3_Mch	607-loc049_id1314_p3	607	0.450545996	Cancer
3_Mch42	3_Mch	618-loc392_id32_p101	618	0.172164582	Cancer
3_Mch42	3_Mch	801-C6813_GA36C_p732	801	0.433170446	Cancer
3_Mch42	3_Mch	802-C9777_GA36C_p1086	802	0.378747066	Cancer
3_Mch42	3_Mch	803-C22777_GA36A_p300	803	0.377180321	Cancer
3_Mch42	3_Mch	mean	mean	0.428367838	Cancer
3_Mch3	3_Mch	002-C10366_p321	2	0.032753632	Normal
3_Mch3	3_Mch	015-C17324_p1089	15	0.031656261	Normal
3_Mch3	3_Mch	059-C54420_p784	59	0.021005737	Normal
3_Mch3	3_Mch	062-C63342_p1271	62	0.024637696	Normal
3_Mch3	3_Mch	088-gi_223020458	88	0.026623602	Normal
3_Mch3	3_Mch	126-gi_387154971	126	0.1238747	Normal
3_Mch3	3_Mch	127-gi_387154976	127	0.110968059	Normal
3_Mch3	3_Mch	605-loc035_id423_p15	605	0.086611218	Normal
3_Mch3	3_Mch	607-loc049_id1314_p3	607	0.073091872	Normal
3_Mch3	3_Mch	618-loc392_id32_p101	618	0.054542157	Normal
3_Mch3	3_Mch	801-C6813_GA36C_p732	801	0.029819939	Normal
3_Mch3	3_Mch	802-C9777_GA36C_p1086	802	0.064421515	Normal
3_Mch3	3_Mch	803-C22777_GA36A_p300	803	0.049134004	Normal
3_Mch3	3_Mch	mean	mean	0.056087722	Normal
3_Mch5	3_Mch	002-C10366_p321	2	0.058387672	Normal
3_Mch5	3_Mch	015-C17324_p1089	15	0.034870359	Normal
3_Mch5	3_Mch	059-C54420_p784	59	0.019708289	Normal
3_Mch5	3_Mch	062-C63342_p1271	62	0.063021905	Normal
3_Mch5	3_Mch	088-gi_223020458	88	0.011050276	Normal
3_Mch5	3_Mch	126-gi_387154971	126	0.192982397	Normal
3_Mch5	3_Mch	127-gi_387154976	127	0.099809659	Normal
3_Mch5	3_Mch	605-loc035_id423_p15	605	0.044965177	Normal
3_Mch5	3_Mch	607-loc049_id1314_p3	607	0.141485525	Normal
3_Mch5	3_Mch	618-loc392_id32_p101	618	0.081839791	Normal
3_Mch5	3_Mch	801-C6813_GA36C_p732	801	0.032734612	Normal
3_Mch5	3_Mch	802-C9777_GA36C_p1086	802	0.085820871	Normal
3_Mch5	3_Mch	803-C22777_GA36A_p300	803	0.050549078	Normal
3_Mch5	3_Mch	mean	mean	0.070555816	Normal
3_Mch7	3_Mch	002-C10366_p321	2	0.073787011	Normal
3_Mch7	3_Mch	015-C17324_p1089	15	0.05826017	Normal
3_Mch7	3_Mch	059-C54420_p784	59	0.036753975	Normal
3_Mch7	3_Mch	062-C63342_p1271	62	0.068615935	Normal
3_Mch7	3_Mch	088-gi_223020458	88	0.061017336	Normal
3_Mch7	3_Mch	126-gi_387154971	126	0.137815262	Normal
3_Mch7	3_Mch	127-gi_387154976	127	0.103793657	Normal
3_Mch7	3_Mch	605-loc035_id423_p15	605	0.080719177	Normal
3_Mch7	3_Mch	607-loc049_id1314_p3	607	0.147035505	Normal
3_Mch7	3_Mch	618-loc392_id32_p101	618	0.118141294	Normal
3_Mch7	3_Mch	801-C6813_GA36C_p732	801	0.042235564	Normal
3_Mch7	3_Mch	802-C9777_GA36C_p1086	802	0.076676249	Normal
3_Mch7	3_Mch	803-C22777_GA36A_p300	803	0.081217062	Normal
3_Mch7	3_Mch	mean	mean	0.083543707	Normal
3_MyFR04_T	3_MyFR	002-C10366_p321	2	0.026085334	Normal_extended
3_MyFR04_T	3_MyFR	015-C17324_p1089	15	0.105367966	Normal_extended
3_MyFR04_T	3_MyFR	059-C54420_p784	59	0.062714317	Normal_extended
3_MyFR04_T	3_MyFR	062-C63342_p1271	62	0.080674271	Normal_extended
3_MyFR04_T	3_MyFR	088-gi_223020458	88	0.071402833	Normal_extended
3_MyFR04_T	3_MyFR	126-gi_387154971	126	0.100370945	Normal_extended
3_MyFR04_T	3_MyFR	127-gi_387154976	127	0.1301784	Normal_extended
3_MyFR04_T	3_MyFR	605-loc035_id423_p15	605	0.105012539	Normal_extended
3_MyFR04_T	3_MyFR	607-loc049_id1314_p3	607	0.058110136	Normal_extended
3_MyFR04_T	3_MyFR	618-loc392_id32_p101	618	0.090533717	Normal_extended
3_MyFR04_T	3_MyFR	801-C6813_GA36C_p732	801	0.037533783	Normal_extended
3_MyFR04_T	3_MyFR	802-C9777_GA36C_p1086	802	0.031556536	Normal_extended
3_MyFR04_T	3_MyFR	803-C22777_GA36A_p300	803	0.071859482	Normal_extended
3_MyFR04_T	3_MyFR	mean	mean	0.074723097	Normal_extended
3_MyFR05_T	3_MyFR	002-C10366_p321	2	0.026958276	Normal_extended
3_MyFR05_T	3_MyFR	015-C17324_p1089	15	0.138933124	Normal_extended
3_MyFR05_T	3_MyFR	059-C54420_p784	59	0.075833317	Normal_extended
3_MyFR05_T	3_MyFR	062-C63342_p1271	62	0.068858835	Normal_extended
3_MyFR05_T	3_MyFR	088-gi_223020458	88	0.071469506	Normal_extended
3_MyFR05_T	3_MyFR	126-gi_387154971	126	0.08836791	Normal_extended
3_MyFR05_T	3_MyFR	127-gi_387154976	127	0.140737448	Normal_extended
3_MyFR05_T	3_MyFR	605-loc035_id423_p15	605	0.10787483	Normal_extended
3_MyFR05_T	3_MyFR	607-loc049_id1314_p3	607	0.086751201	Normal_extended
3_MyFR05_T	3_MyFR	618-loc392_id32_p101	618	0.084927247	Normal_extended
3_MyFR05_T	3_MyFR	801-C6813_GA36C_p732	801	0.050027136	Normal_extended
3_MyFR05_T	3_MyFR	802-C9777_GA36C_p1086	802	0.083142038	Normal_extended
3_MyFR05_T	3_MyFR	803-C22777_GA36A_p300	803	0.060227498	Normal_extended
3_MyFR05_T	3_MyFR	mean	mean	0.083392951	Normal_extended
3_MyFR12_T	3_MyFR	002-C10366_p321	2	0.037740941	Normal_extended
3_MyFR12_T	3_MyFR	015-C17324_p1089	15	0.104964773	Normal_extended
3_MyFR12_T	3_MyFR	059-C54420_p784	59	0.043205325	Normal_extended
3_MyFR12_T	3_MyFR	062-C63342_p1271	62	0.066118878	Normal_extended
3_MyFR12_T	3_MyFR	088-gi_223020458	88	0.07325584	Normal_extended
3_MyFR12_T	3_MyFR	126-gi_387154971	126	0.08609791	Normal_extended
3_MyFR12_T	3_MyFR	127-gi_387154976	127	0.102013949	Normal_extended
3_MyFR12_T	3_MyFR	605-loc035_id423_p15	605	0.096200915	Normal_extended
3_MyFR12_T	3_MyFR	607-loc049_id1314_p3	607	0.076870031	Normal_extended
3_MyFR12_T	3_MyFR	618-loc392_id32_p101	618	0.005501422	Normal_extended
3_MyFR12_T	3_MyFR	801-C6813_GA36C_p732	801	0.063678732	Normal_extended
3_MyFR12_T	3_MyFR	802-C9777_GA36C_p1086	802	0.052310706	Normal_extended
3_MyFR12_T	3_MyFR	803-C22777_GA36A_p300	803	0.048835929	Normal_extended
3_MyFR12_T	3_MyFR	mean	mean	0.065907335	Normal_extended
3_MyFR14_T	3_MyFR	002-C10366_p321	2	0.022325618	Normal_extended
3_MyFR14_T	3_MyFR	015-C17324_p1089	15	0.084592185	Normal_extended
3_MyFR14_T	3_MyFR	059-C54420_p784	59	0.049841396	Normal_extended
3_MyFR14_T	3_MyFR	062-C63342_p1271	62	0.061439315	Normal_extended
3_MyFR14_T	3_MyFR	088-gi_223020458	88	0.040217924	Normal_extended
3_MyFR14_T	3_MyFR	126-gi_387154971	126	0.110298082	Normal_extended
3_MyFR14_T	3_MyFR	127-gi_387154976	127	0.075654909	Normal_extended
3_MyFR14_T	3_MyFR	605-loc035_id423_p15	605	0.113787013	Normal_extended
3_MyFR14_T	3_MyFR	607-loc049_id1314_p3	607	0.039636787	Normal_extended
3_MyFR14_T	3_MyFR	618-loc392_id32_p101	618	0.073983417	Normal_extended
3_MyFR14_T	3_MyFR	801-C6813_GA36C_p732	801	0.031809044	Normal_extended
3_MyFR14_T	3_MyFR	802-C9777_GA36C_p1086	802	0.05576001	Normal_extended
3_MyFR14_T	3_MyFR	803-C22777_GA36A_p300	803	0.061262353	Normal_extended
3_MyFR14_T	3_MyFR	mean	mean	0.063123696	Normal_extended
3_MyFR15_T	3_MyFR	002-C10366_p321	2	0.044623837	Normal_extended
3_MyFR15_T	3_MyFR	015-C17324_p1089	15	0.094425184	Normal_extended
3_MyFR15_T	3_MyFR	059-C54420_p784	59	0.034620248	Normal_extended
3_MyFR15_T	3_MyFR	062-C63342_p1271	62	0.074594415	Normal_extended
3_MyFR15_T	3_MyFR	088-gi_223020458	88	0.016234645	Normal_extended
3_MyFR15_T	3_MyFR	126-gi_387154971	126	0.124875164	Normal_extended
3_MyFR15_T	3_MyFR	127-gi_387154976	127	0.083068304	Normal_extended
3_MyFR15_T	3_MyFR	605-loc035_id423_p15	605	0.122995066	Normal_extended
3_MyFR15_T	3_MyFR	607-loc049_id1314_p3	607	0.078690406	Normal_extended
3_MyFR15_T	3_MyFR	618-loc392_id32_p101	618	0.083999069	Normal_extended
3_MyFR15_T	3_MyFR	801-C6813_GA36C_p732	801	0.055606979	Normal_extended
3_MyFR15_T	3_MyFR	802-C9777_GA36C_p1086	802	0.064706606	Normal_extended
3_MyFR15_T	3_MyFR	803-C22777_GA36A_p300	803	0.046448698	Normal_extended
3_MyFR15_T	3_MyFR	mean	mean	0.071145279	Normal_extended
3_MyFR16_T	3_MyFR	002-C10366_p321	2	0.021562272	Normal_extended
3_MyFR16_T	3_MyFR	015-C17324_p1089	15	0.082396228	Normal_extended
3_MyFR16_T	3_MyFR	059-C54420_p784	59	0.041682836	Normal_extended
3_MyFR16_T	3_MyFR	062-C63342_p1271	62	0.084332753	Normal_extended
3_MyFR16_T	3_MyFR	088-gi_223020458	88	0.083448421	Normal_extended
3_MyFR16_T	3_MyFR	126-gi_387154971	126	0.118569278	Normal_extended
3_MyFR16_T	3_MyFR	127-gi_387154976	127	0.10004448	Normal_extended
3_MyFR16_T	3_MyFR	605-loc035_id423_p15	605	0.102989404	Normal_extended
3_MyFR16_T	3_MyFR	607-loc049_id1314_p3	607	0.065789454	Normal_extended
3_MyFR16_T	3_MyFR	618-loc392_id32_p101	618	0.06788855	Normal_extended
3_MyFR16_T	3_MyFR	801-C6813_GA36C_p732	801	0.053502534	Normal_extended
3_MyFR16_T	3_MyFR	802-C9777_GA36C_p1086	802	0.045666456	Normal_extended
3_MyFR16_T	3_MyFR	803-C22777_GA36A_p300	803	0.061498599	Normal_extended
3_MyFR16_T	3_MyFR	mean	mean	0.071490097	Normal_extended
3_MyFR17_T	3_MyFR	002-C10366_p321	2	0.0353851	Normal_extended
3_MyFR17_T	3_MyFR	015-C17324_p1089	15	0.086446285	Normal_extended
3_MyFR17_T	3_MyFR	059-C54420_p784	59	0.029658317	Normal_extended
3_MyFR17_T	3_MyFR	062-C63342_p1271	62	0.091562508	Normal_extended
3_MyFR17_T	3_MyFR	088-gi_223020458	88	0.052620069	Normal_extended
3_MyFR17_T	3_MyFR	126-gi_387154971	126	0.109202747	Normal_extended
3_MyFR17_T	3_MyFR	127-gi_387154976	127	0.135992614	Normal_extended
3_MyFR17_T	3_MyFR	605-loc035_id423_p15	605	0.116452224	Normal_extended
3_MyFR17_T	3_MyFR	607-loc049_id1314_p3	607	0.058312207	Normal_extended
3_MyFR17_T	3_MyFR	618-loc392_id32_p101	618	0.077990296	Normal_extended
3_MyFR17_T	3_MyFR	801-C6813_GA36C_p732	801	0.051670643	Normal_extended
3_MyFR17_T	3_MyFR	802-C9777_GA36C_p1086	802	0.043508839	Normal_extended
3_MyFR17_T	3_MyFR	803-C22777_GA36A_p300	803	0.08361526	Normal_extended
3_MyFR17_T	3_MyFR	mean	mean	0.074801316	Normal_extended
3_MyFR18_T	3_MyFR	002-C10366_p321	2	0.037518666	Normal_extended
3_MyFR18_T	3_MyFR	015-C17324_p1089	15	0.07359215	Normal_extended
3_MyFR18_T	3_MyFR	059-C54420_p784	59	0.03692801	Normal_extended
3_MyFR18_T	3_MyFR	062-C63342_p1271	62	0.075088392	Normal_extended
3_MyFR18_T	3_MyFR	088-gi_223020458	88	0.059936062	Normal_extended
3_MyFR18_T	3_MyFR	126-gi_387154971	126	0.078281365	Normal_extended
3_MyFR18_T	3_MyFR	127-gi_387154976	127	0.123017364	Normal_extended
3_MyFR18_T	3_MyFR	605-loc035_id423_p15	605	0.05844408	Normal_extended
3_MyFR18_T	3_MyFR	607-loc049_id1314_p3	607	0.075206862	Normal_extended
3_MyFR18_T	3_MyFR	618-loc392_id32_p101	618	0.068525996	Normal_extended
3_MyFR18_T	3_MyFR	801-C6813_GA36C_p732	801	0.048039742	Normal_extended
3_MyFR18_T	3_MyFR	802-C9777_GA36C_p1086	802	0.044771358	Normal_extended
3_MyFR18_T	3_MyFR	803-C22777_GA36A_p300	803	0.036461288	Normal_extended
3_MyFR18_T	3_MyFR	mean	mean	0.062754718	Normal_extended
3_MyFR19_T	3_MyFR	002-C10366_p321	2	0.033063745	Normal_extended
3_MyFR19_T	3_MyFR	015-C17324_p1089	15	0.081827053	Normal_extended
3_MyFR19_T	3_MyFR	059-C54420_p784	59	0.050967058	Normal_extended
3_MyFR19_T	3_MyFR	062-C63342_p1271	62	0.082996859	Normal_extended
3_MyFR19_T	3_MyFR	088-gi_223020458	88	0.04125358	Normal_extended
3_MyFR19_T	3_MyFR	126-gi_387154971	126	0.103361161	Normal_extended
3_MyFR19_T	3_MyFR	127-gi_387154976	127	0.12333077	Normal_extended
3_MyFR19_T	3_MyFR	605-loc035_id423_p15	605	0.104171646	Normal_extended
3_MyFR19_T	3_MyFR	607-loc049_id1314_p3	607	0.082017086	Normal_extended
3_MyFR19_T	3_MyFR	618-loc392_id32_p101	618	0.082573549	Normal_extended
3_MyFR19_T	3_MyFR	801-C6813_GA36C_p732	801	0.049805082	Normal_extended
3_MyFR19_T	3_MyFR	802-C9777_GA36C_p1086	802	0.049707462	Normal_extended
3_MyFR19_T	3_MyFR	803-C22777_GA36A_p300	803	0.086229964	Normal_extended
3_MyFR19_T	3_MyFR	mean	mean	0.07471577	Normal_extended
3_MyFR21_T	3_MyFR	002-C10366_p321	2	0.047446517	Normal_extended
3_MyFR21_T	3_MyFR	015-C17324_p1089	15	0.085090844	Normal_extended
3_MyFR21_T	3_MyFR	059-C54420_p784	59	0.036395461	Normal_extended
3_MyFR21_T	3_MyFR	062-C63342_p1271	62	0.071117002	Normal_extended
3_MyFR21_T	3_MyFR	088-gi_223020458	88	0.048823533	Normal_extended
3_MyFR21_T	3_MyFR	126-gi_387154971	126	0.11951916	Normal_extended
3_MyFR21_T	3_MyFR	127-gi_387154976	127	0.099234271	Normal_extended
3_MyFR21_T	3_MyFR	605-loc035_id423_p15	605	0.084231205	Normal_extended
3_MyFR21_T	3_MyFR	607-loc049_id1314_p3	607	0.080736384	Normal_extended
3_MyFR21_T	3_MyFR	618-loc392_id32_p101	618	0.074995536	Normal_extended
3_MyFR21_T	3_MyFR	801-C6813_GA36C_p732	801	0.060587133	Normal_extended
3_MyFR21_T	3_MyFR	802-C9777_GA36C_p1086	802	0.037750278	Normal_extended
3_MyFR21_T	3_MyFR	803-C22777_GA36A_p300	803	0.066617327	Normal_extended
3_MyFR21_T	3_MyFR	mean	mean	0.070195742	Normal_extended
3_MyFR22_T	3_MyFR	002-C10366_p321	2	0.037774106	Normal_extended
3_MyFR22_T	3_MyFR	015-C17324_p1089	15	0.083167937	Normal_extended
3_MyFR22_T	3_MyFR	059-C54420_p784	59	0.047786822	Normal_extended
3_MyFR22_T	3_MyFR	062-C63342_p1271	62	0.075986165	Normal_extended
3_MyFR22_T	3_MyFR	088-gi_223020458	88	0.071840378	Normal_extended
3_MyFR22_T	3_MyFR	126-gi_387154971	126	0.137248236	Normal_extended
3_MyFR22_T	3_MyFR	127-gi_387154976	127	0.084286722	Normal_extended
3_MyFR22_T	3_MyFR	605-loc035_id423_p15	605	0.100474563	Normal_extended
3_MyFR22_T	3_MyFR	607-loc049_id1314_p3	607	0.065693176	Normal_extended
3_MyFR22_T	3_MyFR	618-loc392_id32_p101	618	0.060468257	Normal_extended
3_MyFR22_T	3_MyFR	801-C6813_GA36C_p732	801	0.062396757	Normal_extended
3_MyFR22_T	3_MyFR	802-C9777_GA36C_p1086	802	0.051709411	Normal_extended
3_MyFR22_T	3_MyFR	803-C22777_GA36A_p300	803	0.091915468	Normal_extended
3_MyFR22_T	3_MyFR	mean	mean	0.074672923	Normal_extended
3_MyFR24_T	3_MyFR	002-C10366_p321	2	0.036243281	Normal_extended
3_MyFR24_T	3_MyFR	015-C17324_p1089	15	0.090127481	Normal_extended
3_MyFR24_T	3_MyFR	059-C54420_p784	59	0.035586452	Normal_extended
3_MyFR24_T	3_MyFR	062-C63342_p1271	62	0.067425539	Normal_extended
3_MyFR24_T	3_MyFR	088-gi_223020458	88	0.068618725	Normal_extended
3_MyFR24_T	3_MyFR	126-gi_387154971	126	0.101384685	Normal_extended
3_MyFR24_T	3_MyFR	127-gi_387154976	127	0.098494743	Normal_extended
3_MyFR24_T	3_MyFR	605-loc035_id423_p15	605	0.07200083	Normal_extended
3_MyFR24_T	3_MyFR	607-loc049_id1314_p3	607	0.072671602	Normal_extended
3_MyFR24_T	3_MyFR	618-loc392_id32_p101	618	0.032775903	Normal_extended
3_MyFR24_T	3_MyFR	801-C6813_GA36C_p732	801	0.069539692	Normal_extended
3_MyFR24_T	3_MyFR	802-C9777_GA36C_p1086	802	0.040028606	Normal_extended
3_MyFR24_T	3_MyFR	803-C22777_GA36A_p300	803	0.053427221	Normal_extended
3_MyFR24_T	3_MyFR	mean	mean	0.06448652	Normal_extended
3_MyFR25_T	3_MyFR	002-C10366_p321	2	0.03034533	Normal_extended
3_MyFR25_T	3_MyFR	015-C17324_p1089	15	0.080300373	Normal_extended
3_MyFR25_T	3_MyFR	059-C54420_p784	59	0.028600195	Normal_extended
3_MyFR25_T	3_MyFR	062-C63342_p1271	62	0.083140969	Normal_extended
3_MyFR25_T	3_MyFR	088-gi_223020458	88	0.114729952	Normal_extended
3_MyFR25_T	3_MyFR	126-gi_387154971	126	0.092699614	Normal_extended
3_MyFR25_T	3_MyFR	127-gi_387154976	127	0.117337797	Normal_extended
3_MyFR25_T	3_MyFR	605-loc035_id423_p15	605	0.118638499	Normal_extended
3_MyFR25_T	3_MyFR	607-loc049_id1314_p3	607	0.099416638	Normal_extended
3_MyFR25_T	3_MyFR	618-loc392_id32_p101	618	0.080429245	Normal_extended
3_MyFR25_T	3_MyFR	801-C6813_GA36C_p732	801	0.064628027	Normal_extended
3_MyFR25_T	3_MyFR	802-C9777_GA36C_p1086	802	0.081835057	Normal_extended
3_MyFR25_T	3_MyFR	803-C22777_GA36A_p300	803	0.065697593	Normal_extended
3_MyFR25_T	3_MyFR	mean	mean	0.081369176	Normal_extended
3_MyFR28_T	3_MyFR	002-C10366_p321	2	0.042568225	Normal_extended
3_MyFR28_T	3_MyFR	015-C17324_p1089	15	0.075941618	Normal_extended
3_MyFR28_T	3_MyFR	059-C54420_p784	59	0.050578873	Normal_extended
3_MyFR28_T	3_MyFR	062-C63342_p1271	62	0.092704793	Normal_extended
3_MyFR28_T	3_MyFR	088-gi_223020458	88	0.087860355	Normal_extended
3_MyFR28_T	3_MyFR	126-gi_387154971	126	0.074765127	Normal_extended
3_MyFR28_T	3_MyFR	127-gi_387154976	127	0.086634441	Normal_extended
3_MyFR28_T	3_MyFR	605-loc035_id423_p15	605	0.076398679	Normal_extended
3_MyFR28_T	3_MyFR	607-loc049_id1314_p3	607	0.118250443	Normal_extended
3_MyFR28_T	3_MyFR	618-loc392_id32_p101	618	0.076443455	Normal_extended
3_MyFR28_T	3_MyFR	801-C6813_GA36C_p732	801	0.056735105	Normal_extended
3_MyFR28_T	3_MyFR	802-C9777_GA36C_p1086	802	0.050210002	Normal_extended
3_MyFR28_T	3_MyFR	803-C22777_GA36A_p300	803	0.039229506	Normal_extended
3_MyFR28_T	3_MyFR	mean	mean	0.071409279	Normal_extended
3_MyFR30_T	3_MyFR	002-C10366_p321	2	0.034615214	Normal_extended
3_MyFR30_T	3_MyFR	015-C17324_p1089	15	0.086461859	Normal_extended
3_MyFR30_T	3_MyFR	059-C54420_p784	59	0.039048627	Normal_extended
3_MyFR30_T	3_MyFR	062-C63342_p1271	62	0.086890208	Normal_extended
3_MyFR30_T	3_MyFR	088-gi_223020458	88	0.101188338	Normal_extended
3_MyFR30_T	3_MyFR	126-gi_387154971	126	0.127049501	Normal_extended
3_MyFR30_T	3_MyFR	127-gi_387154976	127	0.134365521	Normal_extended
3_MyFR30_T	3_MyFR	605-loc035_id423_p15	605	0.109186097	Normal_extended
3_MyFR30_T	3_MyFR	607-loc049_id1314_p3	607	0.101244625	Normal_extended
3_MyFR30_T	3_MyFR	618-loc392_id32_p101	618	0.065919704	Normal_extended
3_MyFR30_T	3_MyFR	801-C6813_GA36C_p732	801	0.065237783	Normal_extended
3_MyFR30_T	3_MyFR	802-C9777_GA36C_p1086	802	0.042858553	Normal_extended
3_MyFR30_T	3_MyFR	803-C22777_GA36A_p300	803	0.079803662	Normal_extended
3_MyFR30_T	3_MyFR	mean	mean	0.082605361	Normal_extended
3_MyFR31_T	3_MyFR	002-C10366_p321	2	0.023344946	Normal_extended
3_MyFR31_T	3_MyFR	015-C17324_p1089	15	0.085538543	Normal_extended
3_MyFR31_T	3_MyFR	059-C54420_p784	59	0.057200511	Normal_extended
3_MyFR31_T	3_MyFR	062-C63342_p1271	62	0.082332211	Normal_extended
3_MyFR31_T	3_MyFR	088-gi_223020458	88	0.047505055	Normal_extended
3_MyFR31_T	3_MyFR	126-gi_387154971	126	0.114226756	Normal_extended
3_MyFR31_T	3_MyFR	127-gi_387154976	127	0.066702998	Normal_extended
3_MyFR31_T	3_MyFR	605-loc035_id423_p15	605	0.072346818	Normal_extended
3_MyFR31_T	3_MyFR	607-loc049_id1314_p3	607	0.067568654	Normal_extended
3_MyFR31_T	3_MyFR	618-loc392_id32_p101	618	0.080288626	Normal_extended
3_MyFR31_T	3_MyFR	801-C6813_GA36C_p732	801	0.054738911	Normal_extended
3_MyFR31_T	3_MyFR	802-C9777_GA36C_p1086	802	0.045261178	Normal_extended
3_MyFR31_T	3_MyFR	803-C22777_GA36A_p300	803	0.030010633	Normal_extended
3_MyFR31_T	3_MyFR	mean	mean	0.063620449	Normal_extended
3_MyFR33_T	3_MyFR	002-C10366_p321	2	0.041276705	Normal_extended
3_MyFR33_T	3_MyFR	015-C17324_p1089	15	0.08053857	Normal_extended
3_MyFR33_T	3_MyFR	059-C54420_p784	59	0.039187251	Normal_extended
3_MyFR33_T	3_MyFR	062-C63342_p1271	62	0.072542367	Normal_extended
3_MyFR33_T	3_MyFR	088-gi_223020458	88	0.084981089	Normal_extended
3_MyFR33_T	3_MyFR	126-gi_387154971	126	0.091820693	Normal_extended
3_MyFR33_T	3_MyFR	127-gi_387154976	127	0.088023329	Normal_extended
3_MyFR33_T	3_MyFR	605-loc035_id423_p15	605	0.080457798	Normal_extended
3_MyFR33_T	3_MyFR	607-loc049_id1314_p3	607	0.090774686	Normal_extended
3_MyFR33_T	3_MyFR	618-loc392_id32_p101	618	0.079703617	Normal_extended
3_MyFR33_T	3_MyFR	801-C6813_GA36C_p732	801	0.055850956	Normal_extended
3_MyFR33_T	3_MyFR	802-C9777_GA36C_p1086	802	0.053044119	Normal_extended
3_MyFR33_T	3_MyFR	803-C22777_GA36A_p300	803	0.057763886	Normal_extended
3_MyFR33_T	3_MyFR	mean	mean	0.070458851	Normal_extended
3_MyFR35_T	3_MyFR	002-C10366_p321	2	0.058836463	Normal_extended
3_MyFR35_T	3_MyFR	015-C17324_p1089	15	0.093782477	Normal_extended
3_MyFR35_T	3_MyFR	059-C54420_p784	59	0.042931665	Normal_extended
3_MyFR35_T	3_MyFR	062-C63342_p1271	62	0.089582469	Normal_extended
3_MyFR35_T	3_MyFR	088-gi_223020458	88	0.101826104	Normal_extended
3_MyFR35_T	3_MyFR	126-gi_387154971	126	0.111473366	Normal_extended
3_MyFR35_T	3_MyFR	127-gi_387154976	127	0.083096548	Normal_extended
3_MyFR35_T	3_MyFR	605-loc035_id423_p15	605	0.103016113	Normal_extended
3_MyFR35_T	3_MyFR	607-loc049_id1314_p3	607	0.063365545	Normal_extended
3_MyFR35_T	3_MyFR	618-loc392_id32_p101	618	0.038815621	Normal_extended
3_MyFR35_T	3_MyFR	801-C6813_GA36C_p732	801	0.06401845	Normal_extended
3_MyFR35_T	3_MyFR	802-C9777_GA36C_p1086	802	0.059751646	Normal_extended
3_MyFR35_T	3_MyFR	803-C22777_GA36A_p300	803	0.098933625	Normal_extended
3_MyFR35_T	3_MyFR	mean	mean	0.077648469	Normal_extended
3_MyIL01_T	3_MyIL	002-C10366_p321	2	0.049389419	Normal_extended
3_MyIL01_T	3_MyIL	015-C17324_p1089	15	0.076599387	Normal_extended
3_MyIL01_T	3_MyIL	059-C54420_p784	59	0.040568818	Normal_extended
3_MyIL01_T	3_MyIL	062-C63342_p1271	62	0.076898075	Normal_extended
3_MyIL01_T	3_MyIL	088-gi_223020458	88	0.033283415	Normal_extended
3_MyIL01_T	3_MyIL	126-gi_387154971	126	0.115251092	Normal_extended
3_MyIL01_T	3_MyIL	127-gi_387154976	127	0.101941949	Normal_extended
3_MyIL01_T	3_MyIL	605-loc035_id423_p15	605	0.097295158	Normal_extended
3_MyIL01_T	3_MyIL	607-loc049_id1314_p3	607	0.085874768	Normal_extended
3_MyIL01_T	3_MyIL	618-loc392_id32_p101	618	0.081389639	Normal_extended
3_MyIL01_T	3_MyIL	801-C6813_GA36C_p732	801	0.051781176	Normal_extended
3_MyIL01_T	3_MyIL	802-C9777_GA36C_p1086	802	0.081989698	Normal_extended
3_MyIL01_T	3_MyIL	803-C22777_GA36A_p300	803	0.075116061	Normal_extended
3_MyIL01_T	3_MyIL	mean	mean	0.074413743	Normal_extended
3_MyIL10_T	3_MyIL	002-C10366_p321	2	0.035613067	Normal_extended
3_MyIL10_T	3_MyIL	015-C17324_p1089	15	0.089871013	Normal_extended
3_MyIL10_T	3_MyIL	059-C54420_p784	59	0.045181984	Normal_extended
3_MyIL10_T	3_MyIL	062-C63342_p1271	62	0.094024666	Normal_extended
3_MyIL10_T	3_MyIL	088-gi_223020458	88	0.125711883	Normal_extended
3_MyIL10_T	3_MyIL	126-gi_387154971	126	0.13830395	Normal_extended
3_MyIL10_T	3_MyIL	127-gi_387154976	127	0.119810693	Normal_extended
3_MyIL10_T	3_MyIL	605-loc035_id423_p15	605	0.11855049	Normal_extended
3_MyIL10_T	3_MyIL	607-loc049_id1314_p3	607	0.090496485	Normal_extended
3_MyIL10_T	3_MyIL	618-loc392_id32_p101	618	0.067532906	Normal_extended
3_MyIL10_T	3_MyIL	801-C6813_GA36C_p732	801	0.048080598	Normal_extended
3_MyIL10_T	3_MyIL	802-C9777_GA36C_p1086	802	0.05066912	Normal_extended
3_MyIL10_T	3_MyIL	803-C22777_GA36A_p300	803	0.079882783	Normal_extended
3_MyIL10_T	3_MyIL	mean	mean	0.08490228	Normal_extended
3_MyIL11_T	3_MyIL	002-C10366_p321	2	0.039112057	Normal_extended
3_MyIL11_T	3_MyIL	015-C17324_p1089	15	0.089783132	Normal_extended
3_MyIL11_T	3_MyIL	059-C54420_p784	59	0.052568759	Normal_extended
3_MyIL11_T	3_MyIL	062-C63342_p1271	62	0.077524473	Normal_extended
3_MyIL11_T	3_MyIL	088-gi_223020458	88	0.100110851	Normal_extended
3_MyIL11_T	3_MyIL	126-gi_387154971	126	0.103634481	Normal_extended
3_MyIL11_T	3_MyIL	127-gi_387154976	127	0.105828472	Normal_extended
3_MyIL11_T	3_MyIL	605-loc035_id423_p15	605	0.094345164	Normal_extended
3_MyIL11_T	3_MyIL	607-loc049_id1314_p3	607	0.10681189	Normal_extended
3_MyIL11_T	3_MyIL	618-loc392_id32_p101	618	0.065695063	Normal_extended
3_MyIL11_T	3_MyIL	801-C6813_GA36C_p732	801	0.059027708	Normal_extended
3_MyIL11_T	3_MyIL	802-C9777_GA36C_p1086	802	0.036341896	Normal_extended
3_MyIL11_T	3_MyIL	803-C22777_GA36A_p300	803	0.094258622	Normal_extended
3_MyIL11_T	3_MyIL	mean	mean	0.078849428	Normal_extended
3_MyIL13_T	3_MyIL	002-C10366_p321	2	0.04035973	Normal_extended
3_MyIL13_T	3_MyIL	015-C17324_p1089	15	0.067451472	Normal_extended
3_MyIL13_T	3_MyIL	059-C54420_p784	59	0.047550254	Normal_extended
3_MyIL13_T	3_MyIL	062-C63342_p1271	62	0.073726139	Normal_extended
3_MyIL13_T	3_MyIL	088-gi_223020458	88	0.099332626	Normal_extended
3_MyIL13_T	3_MyIL	126-gi_387154971	126	0.119188512	Normal_extended
3_MyIL13_T	3_MyIL	127-gi_387154976	127	0.110598537	Normal_extended
3_MyIL13_T	3_MyIL	605-loc035_id423_p15	605	0.101255848	Normal_extended
3_MyIL13_T	3_MyIL	607-loc049_id1314_p3	607	0.089880357	Normal_extended
3_MyIL13_T	3_MyIL	618-loc392_id32_p101	618	0.065610451	Normal_extended
3_MyIL13_T	3_MyIL	801-C6813_GA36C_p732	801	0.050917249	Normal_extended
3_MyIL13_T	3_MyIL	802-C9777_GA36C_p1086	802	0.063253906	Normal_extended
3_MyIL13_T	3_MyIL	803-C22777_GA36A_p300	803	0.084571288	Normal_extended
3_MyIL13_T	3_MyIL	mean	mean	0.077976644	Normal_extended
3_MyIL17_T	3_MyIL	002-C10366_p321	2	0.035897045	Normal_extended
3_MyIL17_T	3_MyIL	015-C17324_p1089	15	0.082208407	Normal_extended
3_MyIL17_T	3_MyIL	059-C54420_p784	59	0.037907196	Normal_extended
3_MyIL17_T	3_MyIL	062-C63342_p1271	62	0.085685247	Normal_extended
3_MyIL17_T	3_MyIL	088-gi_223020458	88	0.102997503	Normal_extended
3_MyIL17_T	3_MyIL	126-gi_387154971	126	0.098720203	Normal_extended
3_MyIL17_T	3_MyIL	127-gi_387154976	127	0.130212572	Normal_extended
3_MyIL17_T	3_MyIL	605-loc035_id423_p15	605	0.096682811	Normal_extended
3_MyIL17_T	3_MyIL	607-loc049_id1314_p3	607	0.064737433	Normal_extended
3_MyIL17_T	3_MyIL	618-loc392_id32_p101	618	0.075615002	Normal_extended
3_MyIL17_T	3_MyIL	801-C6813_GA36C_p732	801	0.073817939	Normal_extended
3_MyIL17_T	3_MyIL	802-C9777_GA36C_p1086	802	0.062249669	Normal_extended
3_MyIL17_T	3_MyIL	803-C22777_GA36A_p300	803	0.089035318	Normal_extended
3_MyIL17_T	3_MyIL	mean	mean	0.079674334	Normal_extended
3_MyIL18_T	3_MyIL	002-C10366_p321	2	0.038730182	Normal_extended
3_MyIL18_T	3_MyIL	015-C17324_p1089	15	0.094031043	Normal_extended
3_MyIL18_T	3_MyIL	059-C54420_p784	59	0.034651151	Normal_extended
3_MyIL18_T	3_MyIL	062-C63342_p1271	62	0.068957924	Normal_extended
3_MyIL18_T	3_MyIL	088-gi_223020458	88	0.046305863	Normal_extended
3_MyIL18_T	3_MyIL	126-gi_387154971	126	0.098970445	Normal_extended
3_MyIL18_T	3_MyIL	127-gi_387154976	127	0.10136324	Normal_extended
3_MyIL18_T	3_MyIL	605-loc035_id423_p15	605	0.079699886	Normal_extended
3_MyIL18_T	3_MyIL	607-loc049_id1314_p3	607	0.086449718	Normal_extended
3_MyIL18_T	3_MyIL	618-loc392_id32_p101	618	0.069275468	Normal_extended
3_MyIL18_T	3_MyIL	801-C6813_GA36C_p732	801	0.051502594	Normal_extended
3_MyIL18_T	3_MyIL	802-C9777_GA36C_p1086	802	0.049981012	Normal_extended
3_MyIL18_T	3_MyIL	803-C22777_GA36A_p300	803	0.068781606	Normal_extended
3_MyIL18_T	3_MyIL	mean	mean	0.068361549	Normal_extended
3_MyIL19_T	3_MyIL	002-C10366_p321	2	0.056375621	Normal_extended
3_MyIL19_T	3_MyIL	015-C17324_p1089	15	0.083616403	Normal_extended
3_MyIL19_T	3_MyIL	059-C54420_p784	59	0.039450607	Normal_extended
3_MyIL19_T	3_MyIL	062-C63342_p1271	62	0.115681733	Normal_extended
3_MyIL19_T	3_MyIL	088-gi_223020458	88	0.071072885	Normal_extended
3_MyIL19_T	3_MyIL	126-gi_387154971	126	0.118967328	Normal_extended
3_MyIL19_T	3_MyIL	127-gi_387154976	127	0.112794827	Normal_extended
3_MyIL19_T	3_MyIL	605-loc035_id423_p15	605	0.090886416	Normal_extended
3_MyIL19_T	3_MyIL	607-loc049_id1314_p3	607	0.053081765	Normal_extended
3_MyIL19_T	3_MyIL	618-loc392_id32_p101	618	0.057193096	Normal_extended
3_MyIL19_T	3_MyIL	801-C6813_GA36C_p732	801	0.07394066	Normal_extended
3_MyIL19_T	3_MyIL	802-C9777_GA36C_p1086	802	0.04194341	Normal_extended
3_MyIL19_T	3_MyIL	803-C22777_GA36A_p300	803	0.09734162	Normal_extended
3_MyIL19_T	3_MyIL	mean	mean	0.077872798	Normal_extended
3_MyIL20_T	3_MyIL	002-C10366_p321	2	0.021282924	Normal_extended
3_MyIL20_T	3_MyIL	015-C17324_p1089	15	0.080625401	Normal_extended
3_MyIL20_T	3_MyIL	059-C54420_p784	59	0.026110408	Normal_extended
3_MyIL20_T	3_MyIL	062-C63342_p1271	62	0.077272182	Normal_extended
3_MyIL20_T	3_MyIL	088-gi_223020458	88	0.119910816	Normal_extended
3_MyIL20_T	3_MyIL	126-gi_387154971	126	0.08642608	Normal_extended
3_MyIL20_T	3_MyIL	127-gi_387154976	127	0.131118491	Normal_extended
3_MyIL20_T	3_MyIL	605-loc035_id423_p15	605	NA	Normal_extended
3_MyIL20_T	3_MyIL	607-loc049_id1314_p3	607	0.068511843	Normal_extended
3_MyIL20_T	3_MyIL	618-loc392_id32_p101	618	0.073876014	Normal_extended
3_MyIL20_T	3_MyIL	801-C6813_GA36C_p732	801	0.076981919	Normal_extended
3_MyIL20_T	3_MyIL	802-C9777_GA36C_p1086	802	0.053294386	Normal_extended
3_MyIL20_T	3_MyIL	803-C22777_GA36A_p300	803	0.094670419	Normal_extended
3_MyIL20_T	3_MyIL	mean	mean	0.075840074	Normal_extended
3_MyMAG01_T	3_MyMAG	002-C10366_p321	2	0.0378925	Normal_extended
3_MyMAG01_T	3_MyMAG	015-C17324_p1089	15	0.094611946	Normal_extended
3_MyMAG01_T	3_MyMAG	059-C54420_p784	59	0.05212472	Normal_extended
3_MyMAG01_T	3_MyMAG	062-C63342_p1271	62	0.063192884	Normal_extended
3_MyMAG01_T	3_MyMAG	088-gi_223020458	88	0.065873507	Normal_extended
3_MyMAG01_T	3_MyMAG	126-gi_387154971	126	0.090562728	Normal_extended
3_MyMAG01_T	3_MyMAG	127-gi_387154976	127	0.108894634	Normal_extended
3_MyMAG01_T	3_MyMAG	605-loc035_id423_p15	605	0.10932777	Normal_extended
3_MyMAG01_T	3_MyMAG	607-loc049_id1314_p3	607	0.06404184	Normal_extended
3_MyMAG01_T	3_MyMAG	618-loc392_id32_p101	618	0.071462016	Normal_extended
3_MyMAG01_T	3_MyMAG	801-C6813_GA36C_p732	801	0.050568015	Normal_extended
3_MyMAG01_T	3_MyMAG	802-C9777_GA36C_p1086	802	0.039823985	Normal_extended
3_MyMAG01_T	3_MyMAG	803-C22777_GA36A_p300	803	0.07785106	Normal_extended
3_MyMAG01_T	3_MyMAG	mean	mean	0.071248277	Normal_extended
3_MyMAG02_T	3_MyMAG	002-C10366_p321	2	0.023772162	Normal_extended
3_MyMAG02_T	3_MyMAG	015-C17324_p1089	15	0.083149541	Normal_extended
3_MyMAG02_T	3_MyMAG	059-C54420_p784	59	0.040836557	Normal_extended
3_MyMAG02_T	3_MyMAG	062-C63342_p1271	62	0.080333896	Normal_extended
3_MyMAG02_T	3_MyMAG	088-gi_223020458	88	0.113897653	Normal_extended
3_MyMAG02_T	3_MyMAG	126-gi_387154971	126	0.085640791	Normal_extended
3_MyMAG02_T	3_MyMAG	127-gi_387154976	127	0.11719109	Normal_extended
3_MyMAG02_T	3_MyMAG	605-loc035_id423_p15	605	0.101880272	Normal_extended
3_MyMAG02_T	3_MyMAG	607-loc049_id1314_p3	607	0.048247279	Normal_extended
3_MyMAG02_T	3_MyMAG	618-loc392_id32_p101	618	0.048642464	Normal_extended
3_MyMAG02_T	3_MyMAG	801-C6813_GA36C_p732	801	0.050531073	Normal_extended
3_MyMAG02_T	3_MyMAG	802-C9777_GA36C_p1086	802	0.048441044	Normal_extended
3_MyMAG02_T	3_MyMAG	803-C22777_GA36A_p300	803	0.063802962	Normal_extended
3_MyMAG02_T	3_MyMAG	mean	mean	0.069720522	Normal_extended
3_MyMAG03_T	3_MyMAG	002-C10366_p321	2	0.033763716	Normal_extended
3_MyMAG03_T	3_MyMAG	015-C17324_p1089	15	0.086131648	Normal_extended
3_MyMAG03_T	3_MyMAG	059-C54420_p784	59	0.048514904	Normal_extended
3_MyMAG03_T	3_MyMAG	062-C63342_p1271	62	0.077024001	Normal_extended
3_MyMAG03_T	3_MyMAG	088-gi_223020458	88	0.091273697	Normal_extended
3_MyMAG03_T	3_MyMAG	126-gi_387154971	126	0.105812244	Normal_extended
3_MyMAG03_T	3_MyMAG	127-gi_387154976	127	0.075347328	Normal_extended
3_MyMAG03_T	3_MyMAG	605-loc035_id423_p15	605	0.089809144	Normal_extended
3_MyMAG03_T	3_MyMAG	607-loc049_id1314_p3	607	0.075535117	Normal_extended
3_MyMAG03_T	3_MyMAG	618-loc392_id32_p101	618	0.062080973	Normal_extended
3_MyMAG03_T	3_MyMAG	801-C6813_GA36C_p732	801	0.051625879	Normal_extended
3_MyMAG03_T	3_MyMAG	802-C9777_GA36C_p1086	802	0.048868596	Normal_extended
3_MyMAG03_T	3_MyMAG	803-C22777_GA36A_p300	803	0.070975277	Normal_extended
3_MyMAG03_T	3_MyMAG	mean	mean	0.070520194	Normal_extended
3_MyMAG04_T	3_MyMAG	002-C10366_p321	2	0.034558622	Normal_extended
3_MyMAG04_T	3_MyMAG	015-C17324_p1089	15	0.078263604	Normal_extended
3_MyMAG04_T	3_MyMAG	059-C54420_p784	59	0.058405588	Normal_extended
3_MyMAG04_T	3_MyMAG	062-C63342_p1271	62	0.076872162	Normal_extended
3_MyMAG04_T	3_MyMAG	088-gi_223020458	88	0.093101484	Normal_extended
3_MyMAG04_T	3_MyMAG	126-gi_387154971	126	0.10639236	Normal_extended
3_MyMAG04_T	3_MyMAG	127-gi_387154976	127	0.130042218	Normal_extended
3_MyMAG04_T	3_MyMAG	605-loc035_id423_p15	605	0.098744475	Normal_extended
3_MyMAG04_T	3_MyMAG	607-loc049_id1314_p3	607	0.08853713	Normal_extended
3_MyMAG04_T	3_MyMAG	618-loc392_id32_p101	618	0.051259814	Normal_extended
3_MyMAG04_T	3_MyMAG	801-C6813_GA36C_p732	801	0.050433434	Normal_extended
3_MyMAG04_T	3_MyMAG	802-C9777_GA36C_p1086	802	0.041204317	Normal_extended
3_MyMAG04_T	3_MyMAG	803-C22777_GA36A_p300	803	0.058810102	Normal_extended
3_MyMAG04_T	3_MyMAG	mean	mean	0.074355793	Normal_extended
3_MyMAG05_T	3_MyMAG	002-C10366_p321	2	0.032767647	Normal_extended
3_MyMAG05_T	3_MyMAG	015-C17324_p1089	15	0.084693879	Normal_extended
3_MyMAG05_T	3_MyMAG	059-C54420_p784	59	0.050986488	Normal_extended
3_MyMAG05_T	3_MyMAG	062-C63342_p1271	62	0.084052384	Normal_extended
3_MyMAG05_T	3_MyMAG	088-gi_223020458	88	0.063304248	Normal_extended
3_MyMAG05_T	3_MyMAG	126-gi_387154971	126	0.112352621	Normal_extended
3_MyMAG05_T	3_MyMAG	127-gi_387154976	127	0.104226049	Normal_extended
3_MyMAG05_T	3_MyMAG	605-loc035_id423_p15	605	0.111489764	Normal_extended
3_MyMAG05_T	3_MyMAG	607-loc049_id1314_p3	607	0.074778414	Normal_extended
3_MyMAG05_T	3_MyMAG	618-loc392_id32_p101	618	0.080266039	Normal_extended
3_MyMAG05_T	3_MyMAG	801-C6813_GA36C_p732	801	0.054332853	Normal_extended
3_MyMAG05_T	3_MyMAG	802-C9777_GA36C_p1086	802	0.03665827	Normal_extended
3_MyMAG05_T	3_MyMAG	803-C22777_GA36A_p300	803	0.046019199	Normal_extended
3_MyMAG05_T	3_MyMAG	mean	mean	0.07199445	Normal_extended
3_MyMAG06_T	3_MyMAG	002-C10366_p321	2	0.032074089	Normal_extended
3_MyMAG06_T	3_MyMAG	015-C17324_p1089	15	0.079756337	Normal_extended
3_MyMAG06_T	3_MyMAG	059-C54420_p784	59	0.049200154	Normal_extended
3_MyMAG06_T	3_MyMAG	062-C63342_p1271	62	0.085869503	Normal_extended
3_MyMAG06_T	3_MyMAG	088-gi_223020458	88	0.066043288	Normal_extended
3_MyMAG06_T	3_MyMAG	126-gi_387154971	126	0.096643647	Normal_extended
3_MyMAG06_T	3_MyMAG	127-gi_387154976	127	0.115822017	Normal_extended
3_MyMAG06_T	3_MyMAG	605-loc035_id423_p15	605	0.139198173	Normal_extended
3_MyMAG06_T	3_MyMAG	607-loc049_id1314_p3	607	0.085087048	Normal_extended
3_MyMAG06_T	3_MyMAG	618-loc392_id32_p101	618	0.045194394	Normal_extended
3_MyMAG06_T	3_MyMAG	801-C6813_GA36C_p732	801	0.060940155	Normal_extended
3_MyMAG06_T	3_MyMAG	802-C9777_GA36C_p1086	802	0.047473155	Normal_extended
3_MyMAG06_T	3_MyMAG	803-C22777_GA36A_p300	803	0.070352718	Normal_extended
3_MyMAG06_T	3_MyMAG	mean	mean	0.074896514	Normal_extended
3_MyMAG07_T	3_MyMAG	002-C10366_p321	2	0.035626981	Normal_extended
3_MyMAG07_T	3_MyMAG	015-C17324_p1089	15	0.09537699	Normal_extended
3_MyMAG07_T	3_MyMAG	059-C54420_p784	59	0.047666712	Normal_extended
3_MyMAG07_T	3_MyMAG	062-C63342_p1271	62	0.088872688	Normal_extended
3_MyMAG07_T	3_MyMAG	088-gi_223020458	88	0.029032997	Normal_extended
3_MyMAG07_T	3_MyMAG	126-gi_387154971	126	0.105748978	Normal_extended
3_MyMAG07_T	3_MyMAG	127-gi_387154976	127	0.087384186	Normal_extended
3_MyMAG07_T	3_MyMAG	605-loc035_id423_p15	605	0.096273202	Normal_extended
3_MyMAG07_T	3_MyMAG	607-loc049_id1314_p3	607	0.066826185	Normal_extended
3_MyMAG07_T	3_MyMAG	618-loc392_id32_p101	618	0.071550231	Normal_extended
3_MyMAG07_T	3_MyMAG	801-C6813_GA36C_p732	801	0.064295897	Normal_extended
3_MyMAG07_T	3_MyMAG	802-C9777_GA36C_p1086	802	0.036483527	Normal_extended
3_MyMAG07_T	3_MyMAG	803-C22777_GA36A_p300	803	0.059368977	Normal_extended
3_MyMAG07_T	3_MyMAG	mean	mean	0.068039042	Normal_extended
3_MyMAG08_T	3_MyMAG	002-C10366_p321	2	0.027985751	Normal_extended
3_MyMAG08_T	3_MyMAG	015-C17324_p1089	15	0.085676622	Normal_extended
3_MyMAG08_T	3_MyMAG	059-C54420_p784	59	0.045556991	Normal_extended
3_MyMAG08_T	3_MyMAG	062-C63342_p1271	62	0.075759986	Normal_extended
3_MyMAG08_T	3_MyMAG	088-gi_223020458	88	0.069709963	Normal_extended
3_MyMAG08_T	3_MyMAG	126-gi_387154971	126	0.106020755	Normal_extended
3_MyMAG08_T	3_MyMAG	127-gi_387154976	127	0.09588215	Normal_extended
3_MyMAG08_T	3_MyMAG	605-loc035_id423_p15	605	0.089212657	Normal_extended
3_MyMAG08_T	3_MyMAG	607-loc049_id1314_p3	607	0.066604514	Normal_extended
3_MyMAG08_T	3_MyMAG	618-loc392_id32_p101	618	0.061569044	Normal_extended
3_MyMAG08_T	3_MyMAG	801-C6813_GA36C_p732	801	0.068795828	Normal_extended
3_MyMAG08_T	3_MyMAG	802-C9777_GA36C_p1086	802	0.033675197	Normal_extended
3_MyMAG08_T	3_MyMAG	803-C22777_GA36A_p300	803	0.088420533	Normal_extended
3_MyMAG08_T	3_MyMAG	mean	mean	0.070374615	Normal_extended
3_MyMAG09_T	3_MyMAG	002-C10366_p321	2	0.029699185	Normal_extended
3_MyMAG09_T	3_MyMAG	015-C17324_p1089	15	0.089728344	Normal_extended
3_MyMAG09_T	3_MyMAG	059-C54420_p784	59	0.038554959	Normal_extended
3_MyMAG09_T	3_MyMAG	062-C63342_p1271	62	0.089981043	Normal_extended
3_MyMAG09_T	3_MyMAG	088-gi_223020458	88	0.049458642	Normal_extended
3_MyMAG09_T	3_MyMAG	126-gi_387154971	126	0.130765367	Normal_extended
3_MyMAG09_T	3_MyMAG	127-gi_387154976	127	0.08484084	Normal_extended
3_MyMAG09_T	3_MyMAG	605-loc035_id423_p15	605	0.099971736	Normal_extended
3_MyMAG09_T	3_MyMAG	607-loc049_id1314_p3	607	0.053323053	Normal_extended
3_MyMAG09_T	3_MyMAG	618-loc392_id32_p101	618	0.036938311	Normal_extended
3_MyMAG09_T	3_MyMAG	801-C6813_GA36C_p732	801	0.08043746	Normal_extended
3_MyMAG09_T	3_MyMAG	802-C9777_GA36C_p1086	802	0.048843024	Normal_extended
3_MyMAG09_T	3_MyMAG	803-C22777_GA36A_p300	803	0.043708633	Normal_extended
3_MyMAG09_T	3_MyMAG	mean	mean	0.067403892	Normal_extended
3_MyMAG10_T	3_MyMAG	002-C10366_p321	2	0.732078488	Normal_extended
3_MyMAG10_T	3_MyMAG	015-C17324_p1089	15	0.088797926	Normal_extended
3_MyMAG10_T	3_MyMAG	059-C54420_p784	59	0.042125556	Normal_extended
3_MyMAG10_T	3_MyMAG	062-C63342_p1271	62	0.077929957	Normal_extended
3_MyMAG10_T	3_MyMAG	088-gi_223020458	88	0.108173406	Normal_extended
3_MyMAG10_T	3_MyMAG	126-gi_387154971	126	0.069975565	Normal_extended
3_MyMAG10_T	3_MyMAG	127-gi_387154976	127	0.113043797	Normal_extended
3_MyMAG10_T	3_MyMAG	605-loc035_id423_p15	605	0.089159181	Normal_extended
3_MyMAG10_T	3_MyMAG	607-loc049_id1314_p3	607	0.071793094	Normal_extended
3_MyMAG10_T	3_MyMAG	618-loc392_id32_p101	618	0.040223362	Normal_extended
3_MyMAG10_T	3_MyMAG	801-C6813_GA36C_p732	801	0.088968975	Normal_extended
3_MyMAG10_T	3_MyMAG	802-C9777_GA36C_p1086	802	0.036883457	Normal_extended
3_MyMAG10_T	3_MyMAG	803-C22777_GA36A_p300	803	0.072899968	Normal_extended
3_MyMAG10_T	3_MyMAG	mean	mean	0.125542518	Normal_extended
3_MyMAG11_T	3_MyMAG	002-C10366_p321	2	0.06341134	Normal_extended
3_MyMAG11_T	3_MyMAG	015-C17324_p1089	15	0.103755455	Normal_extended
3_MyMAG11_T	3_MyMAG	059-C54420_p784	59	0.092738728	Normal_extended
3_MyMAG11_T	3_MyMAG	062-C63342_p1271	62	0.136044678	Normal_extended
3_MyMAG11_T	3_MyMAG	088-gi_223020458	88	0.178307259	Normal_extended
3_MyMAG11_T	3_MyMAG	126-gi_387154971	126	0.126847395	Normal_extended
3_MyMAG11_T	3_MyMAG	127-gi_387154976	127	0.141336159	Normal_extended
3_MyMAG11_T	3_MyMAG	605-loc035_id423_p15	605	0.101158946	Normal_extended
3_MyMAG11_T	3_MyMAG	607-loc049_id1314_p3	607	0.170987735	Normal_extended
3_MyMAG11_T	3_MyMAG	618-loc392_id32_p101	618	0.087534645	Normal_extended
3_MyMAG11_T	3_MyMAG	801-C6813_GA36C_p732	801	0.062634929	Normal_extended
3_MyMAG11_T	3_MyMAG	802-C9777_GA36C_p1086	802	0.084151911	Normal_extended
3_MyMAG11_T	3_MyMAG	803-C22777_GA36A_p300	803	0.07264861	Normal_extended
3_MyMAG11_T	3_MyMAG	mean	mean	0.109350599	Normal_extended
3_MyMAG12_T	3_MyMAG	002-C10366_p321	2	0.041025078	Normal_extended
3_MyMAG12_T	3_MyMAG	015-C17324_p1089	15	0.085102003	Normal_extended
3_MyMAG12_T	3_MyMAG	059-C54420_p784	59	0.059013755	Normal_extended
3_MyMAG12_T	3_MyMAG	062-C63342_p1271	62	0.097044742	Normal_extended
3_MyMAG12_T	3_MyMAG	088-gi_223020458	88	0.151756931	Normal_extended
3_MyMAG12_T	3_MyMAG	126-gi_387154971	126	0.110667157	Normal_extended
3_MyMAG12_T	3_MyMAG	127-gi_387154976	127	0.086276159	Normal_extended
3_MyMAG12_T	3_MyMAG	605-loc035_id423_p15	605	0.091503856	Normal_extended
3_MyMAG12_T	3_MyMAG	607-loc049_id1314_p3	607	0.101637102	Normal_extended
3_MyMAG12_T	3_MyMAG	618-loc392_id32_p101	618	0.121387512	Normal_extended
3_MyMAG12_T	3_MyMAG	801-C6813_GA36C_p732	801	0.05117694	Normal_extended
3_MyMAG12_T	3_MyMAG	802-C9777_GA36C_p1086	802	0.051128303	Normal_extended
3_MyMAG12_T	3_MyMAG	803-C22777_GA36A_p300	803	0.059340215	Normal_extended
3_MyMAG12_T	3_MyMAG	mean	mean	0.085158443	Normal_extended
3_MyMAG13_T	3_MyMAG	002-C10366_p321	2	0.02736769	Normal_extended
3_MyMAG13_T	3_MyMAG	015-C17324_p1089	15	0.072846615	Normal_extended
3_MyMAG13_T	3_MyMAG	059-C54420_p784	59	0.049399188	Normal_extended
3_MyMAG13_T	3_MyMAG	062-C63342_p1271	62	0.068873329	Normal_extended
3_MyMAG13_T	3_MyMAG	088-gi_223020458	88	0.09853125	Normal_extended
3_MyMAG13_T	3_MyMAG	126-gi_387154971	126	0.098971629	Normal_extended
3_MyMAG13_T	3_MyMAG	127-gi_387154976	127	0.126806172	Normal_extended
3_MyMAG13_T	3_MyMAG	605-loc035_id423_p15	605	0.109749241	Normal_extended
3_MyMAG13_T	3_MyMAG	607-loc049_id1314_p3	607	0.08244401	Normal_extended
3_MyMAG13_T	3_MyMAG	618-loc392_id32_p101	618	0.056201816	Normal_extended
3_MyMAG13_T	3_MyMAG	801-C6813_GA36C_p732	801	0.058792014	Normal_extended
3_MyMAG13_T	3_MyMAG	802-C9777_GA36C_p1086	802	0.04994794	Normal_extended
3_MyMAG13_T	3_MyMAG	803-C22777_GA36A_p300	803	0.052356815	Normal_extended
3_MyMAG13_T	3_MyMAG	mean	mean	0.073252901	Normal_extended
3_MyMAG16_T	3_MyMAG	002-C10366_p321	2	0.026914283	Normal_extended
3_MyMAG16_T	3_MyMAG	015-C17324_p1089	15	0.238860047	Normal_extended
3_MyMAG16_T	3_MyMAG	059-C54420_p784	59	0.039018499	Normal_extended
3_MyMAG16_T	3_MyMAG	062-C63342_p1271	62	0.074058998	Normal_extended
3_MyMAG16_T	3_MyMAG	088-gi_223020458	88	0.097508716	Normal_extended
3_MyMAG16_T	3_MyMAG	126-gi_387154971	126	0.13633981	Normal_extended
3_MyMAG16_T	3_MyMAG	127-gi_387154976	127	0.076538529	Normal_extended
3_MyMAG16_T	3_MyMAG	605-loc035_id423_p15	605	0.113254701	Normal_extended
3_MyMAG16_T	3_MyMAG	607-loc049_id1314_p3	607	0.070761637	Normal_extended
3_MyMAG16_T	3_MyMAG	618-loc392_id32_p101	618	0.051706625	Normal_extended
3_MyMAG16_T	3_MyMAG	801-C6813_GA36C_p732	801	0.048211921	Normal_extended
3_MyMAG16_T	3_MyMAG	802-C9777_GA36C_p1086	802	0.040152198	Normal_extended
3_MyMAG16_T	3_MyMAG	803-C22777_GA36A_p300	803	0.045907713	Normal_extended
3_MyMAG16_T	3_MyMAG	mean	mean	0.081479514	Normal_extended
3_MyMAG17_T	3_MyMAG	002-C10366_p321	2	0.020220208	Normal_extended
3_MyMAG17_T	3_MyMAG	015-C17324_p1089	15	0.079064669	Normal_extended
3_MyMAG17_T	3_MyMAG	059-C54420_p784	59	0.042215155	Normal_extended
3_MyMAG17_T	3_MyMAG	062-C63342_p1271	62	0.085790295	Normal_extended
3_MyMAG17_T	3_MyMAG	088-gi_223020458	88	0.063193002	Normal_extended
3_MyMAG17_T	3_MyMAG	126-gi_387154971	126	0.108834263	Normal_extended
3_MyMAG17_T	3_MyMAG	127-gi_387154976	127	0.075184519	Normal_extended
3_MyMAG17_T	3_MyMAG	605-loc035_id423_p15	605	0.09242694	Normal_extended
3_MyMAG17_T	3_MyMAG	607-loc049_id1314_p3	607	0.066009643	Normal_extended
3_MyMAG17_T	3_MyMAG	618-loc392_id32_p101	618	0.081599913	Normal_extended
3_MyMAG17_T	3_MyMAG	801-C6813_GA36C_p732	801	0.053302057	Normal_extended
3_MyMAG17_T	3_MyMAG	802-C9777_GA36C_p1086	802	0.032774828	Normal_extended
3_MyMAG17_T	3_MyMAG	803-C22777_GA36A_p300	803	0.037304889	Normal_extended
3_MyMAG17_T	3_MyMAG	mean	mean	0.064455414	Normal_extended
3_MyMAG18_T	3_MyMAG	002-C10366_p321	2	0.036191538	Normal_extended
3_MyMAG18_T	3_MyMAG	015-C17324_p1089	15	0.077800213	Normal_extended
3_MyMAG18_T	3_MyMAG	059-C54420_p784	59	0.04634903	Normal_extended
3_MyMAG18_T	3_MyMAG	062-C63342_p1271	62	0.066699776	Normal_extended
3_MyMAG18_T	3_MyMAG	088-gi_223020458	88	0.053215644	Normal_extended
3_MyMAG18_T	3_MyMAG	126-gi_387154971	126	0.123299986	Normal_extended
3_MyMAG18_T	3_MyMAG	127-gi_387154976	127	0.107335885	Normal_extended
3_MyMAG18_T	3_MyMAG	605-loc035_id423_p15	605	0.08868285	Normal_extended
3_MyMAG18_T	3_MyMAG	607-loc049_id1314_p3	607	0.088600705	Normal_extended
3_MyMAG18_T	3_MyMAG	618-loc392_id32_p101	618	0.052475528	Normal_extended
3_MyMAG18_T	3_MyMAG	801-C6813_GA36C_p732	801	0.055562686	Normal_extended
3_MyMAG18_T	3_MyMAG	802-C9777_GA36C_p1086	802	0.059102563	Normal_extended
3_MyMAG18_T	3_MyMAG	803-C22777_GA36A_p300	803	0.075796153	Normal_extended
3_MyMAG18_T	3_MyMAG	mean	mean	0.071624043	Normal_extended
3_MyMAG19_T	3_MyMAG	002-C10366_p321	2	0.034395297	Normal_extended
3_MyMAG19_T	3_MyMAG	015-C17324_p1089	15	0.077573426	Normal_extended
3_MyMAG19_T	3_MyMAG	059-C54420_p784	59	0.054606201	Normal_extended
3_MyMAG19_T	3_MyMAG	062-C63342_p1271	62	0.07886821	Normal_extended
3_MyMAG19_T	3_MyMAG	088-gi_223020458	88	0.116859886	Normal_extended
3_MyMAG19_T	3_MyMAG	126-gi_387154971	126	0.102926634	Normal_extended
3_MyMAG19_T	3_MyMAG	127-gi_387154976	127	0.112475419	Normal_extended
3_MyMAG19_T	3_MyMAG	605-loc035_id423_p15	605	0.083627032	Normal_extended
3_MyMAG19_T	3_MyMAG	607-loc049_id1314_p3	607	0.062902705	Normal_extended
3_MyMAG19_T	3_MyMAG	618-loc392_id32_p101	618	0.040794037	Normal_extended
3_MyMAG19_T	3_MyMAG	801-C6813_GA36C_p732	801	0.065125008	Normal_extended
3_MyMAG19_T	3_MyMAG	802-C9777_GA36C_p1086	802	0.050127758	Normal_extended
3_MyMAG19_T	3_MyMAG	803-C22777_GA36A_p300	803	0.042167976	Normal_extended
3_MyMAG19_T	3_MyMAG	mean	mean	0.070957661	Normal_extended
3_MyMAG20_T	3_MyMAG	002-C10366_p321	2	0.055773998	Normal_extended
3_MyMAG20_T	3_MyMAG	015-C17324_p1089	15	0.08835902	Normal_extended
3_MyMAG20_T	3_MyMAG	059-C54420_p784	59	0.056813592	Normal_extended
3_MyMAG20_T	3_MyMAG	062-C63342_p1271	62	0.086189467	Normal_extended
3_MyMAG20_T	3_MyMAG	088-gi_223020458	88	0.124101911	Normal_extended
3_MyMAG20_T	3_MyMAG	126-gi_387154971	126	0.090145355	Normal_extended
3_MyMAG20_T	3_MyMAG	127-gi_387154976	127	0.093272541	Normal_extended
3_MyMAG20_T	3_MyMAG	605-loc035_id423_p15	605	0.104953566	Normal_extended
3_MyMAG20_T	3_MyMAG	607-loc049_id1314_p3	607	0.105468618	Normal_extended
3_MyMAG20_T	3_MyMAG	618-loc392_id32_p101	618	0.051438527	Normal_extended
3_MyMAG20_T	3_MyMAG	801-C6813_GA36C_p732	801	0.083703107	Normal_extended
3_MyMAG20_T	3_MyMAG	802-C9777_GA36C_p1086	802	0.064960213	Normal_extended
3_MyMAG20_T	3_MyMAG	803-C22777_GA36A_p300	803	0.059408517	Normal_extended
3_MyMAG20_T	3_MyMAG	mean	mean	0.081891418	Normal_extended
3_MyMAG21_T	3_MyMAG	002-C10366_p321	2	0.140462051	Normal_extended
3_MyMAG21_T	3_MyMAG	015-C17324_p1089	15	0.087733234	Normal_extended
3_MyMAG21_T	3_MyMAG	059-C54420_p784	59	0.036661624	Normal_extended
3_MyMAG21_T	3_MyMAG	062-C63342_p1271	62	0.075765675	Normal_extended
3_MyMAG21_T	3_MyMAG	088-gi_223020458	88	0.064894851	Normal_extended
3_MyMAG21_T	3_MyMAG	126-gi_387154971	126	0.093109795	Normal_extended
3_MyMAG21_T	3_MyMAG	127-gi_387154976	127	0.110897793	Normal_extended
3_MyMAG21_T	3_MyMAG	605-loc035_id423_p15	605	0.100721141	Normal_extended
3_MyMAG21_T	3_MyMAG	607-loc049_id1314_p3	607	0.080469984	Normal_extended
3_MyMAG21_T	3_MyMAG	618-loc392_id32_p101	618	0.03619479	Normal_extended
3_MyMAG21_T	3_MyMAG	801-C6813_GA36C_p732	801	0.080534855	Normal_extended
3_MyMAG21_T	3_MyMAG	802-C9777_GA36C_p1086	802	0.053350201	Normal_extended
3_MyMAG21_T	3_MyMAG	803-C22777_GA36A_p300	803	0.049206235	Normal_extended
3_MyMAG21_T	3_MyMAG	mean	mean	0.077692479	Normal_extended
3_MyMAG23_T	3_MyMAG	002-C10366_p321	2	0.05637285	Normal_extended
3_MyMAG23_T	3_MyMAG	015-C17324_p1089	15	0.074490776	Normal_extended
3_MyMAG23_T	3_MyMAG	059-C54420_p784	59	0.083761621	Normal_extended
3_MyMAG23_T	3_MyMAG	062-C63342_p1271	62	0.119787789	Normal_extended
3_MyMAG23_T	3_MyMAG	088-gi_223020458	88	0.072349433	Normal_extended
3_MyMAG23_T	3_MyMAG	126-gi_387154971	126	0.153085592	Normal_extended
3_MyMAG23_T	3_MyMAG	127-gi_387154976	127	0.125464369	Normal_extended
3_MyMAG23_T	3_MyMAG	605-loc035_id423_p15	605	0.10419096	Normal_extended
3_MyMAG23_T	3_MyMAG	607-loc049_id1314_p3	607	0.093317158	Normal_extended
3_MyMAG23_T	3_MyMAG	618-loc392_id32_p101	618	0.060708709	Normal_extended
3_MyMAG23_T	3_MyMAG	801-C6813_GA36C_p732	801	0.038968755	Normal_extended
3_MyMAG23_T	3_MyMAG	802-C9777_GA36C_p1086	802	0.07192096	Normal_extended
3_MyMAG23_T	3_MyMAG	803-C22777_GA36A_p300	803	0.121731334	Normal_extended
3_MyMAG23_T	3_MyMAG	mean	mean	0.090473101	Normal_extended
3_MyMAG24_T	3_MyMAG	002-C10366_p321	2	0.048162536	Normal_extended
3_MyMAG24_T	3_MyMAG	015-C17324_p1089	15	0.086813153	Normal_extended
3_MyMAG24_T	3_MyMAG	059-C54420_p784	59	0.068265409	Normal_extended
3_MyMAG24_T	3_MyMAG	062-C63342_p1271	62	0.086162554	Normal_extended
3_MyMAG24_T	3_MyMAG	088-gi_223020458	88	0.166517368	Normal_extended
3_MyMAG24_T	3_MyMAG	126-gi_387154971	126	0.136571005	Normal_extended
3_MyMAG24_T	3_MyMAG	127-gi_387154976	127	0.1088629	Normal_extended
3_MyMAG24_T	3_MyMAG	605-loc035_id423_p15	605	0.098268288	Normal_extended
3_MyMAG24_T	3_MyMAG	607-loc049_id1314_p3	607	0.07656149	Normal_extended
3_MyMAG24_T	3_MyMAG	618-loc392_id32_p101	618	0.046717048	Normal_extended
3_MyMAG24_T	3_MyMAG	801-C6813_GA36C_p732	801	0.048085094	Normal_extended
3_MyMAG24_T	3_MyMAG	802-C9777_GA36C_p1086	802	0.067773104	Normal_extended
3_MyMAG24_T	3_MyMAG	803-C22777_GA36A_p300	803	0.094460012	Normal_extended
3_MyMAG24_T	3_MyMAG	mean	mean	0.087170766	Normal_extended
3_MyMAG25_T	3_MyMAG	002-C10366_p321	2	0.049653591	Normal_extended
3_MyMAG25_T	3_MyMAG	015-C17324_p1089	15	0.090578139	Normal_extended
3_MyMAG25_T	3_MyMAG	059-C54420_p784	59	0.080120935	Normal_extended
3_MyMAG25_T	3_MyMAG	062-C63342_p1271	62	0.094082898	Normal_extended
3_MyMAG25_T	3_MyMAG	088-gi_223020458	88	0.201659505	Normal_extended
3_MyMAG25_T	3_MyMAG	126-gi_387154971	126	0.147410011	Normal_extended
3_MyMAG25_T	3_MyMAG	127-gi_387154976	127	0.141029196	Normal_extended
3_MyMAG25_T	3_MyMAG	605-loc035_id423_p15	605	0.114457364	Normal_extended
3_MyMAG25_T	3_MyMAG	607-loc049_id1314_p3	607	0.160581462	Normal_extended
3_MyMAG25_T	3_MyMAG	618-loc392_id32_p101	618	0.075301349	Normal_extended
3_MyMAG25_T	3_MyMAG	801-C6813_GA36C_p732	801	0.080545033	Normal_extended
3_MyMAG25_T	3_MyMAG	802-C9777_GA36C_p1086	802	0.054235019	Normal_extended
3_MyMAG25_T	3_MyMAG	803-C22777_GA36A_p300	803	0.079275228	Normal_extended
3_MyMAG25_T	3_MyMAG	mean	mean	0.105302287	Normal_extended
3_MyMAG27_T	3_MyMAG	002-C10366_p321	2	0.057450119	Normal_extended
3_MyMAG27_T	3_MyMAG	015-C17324_p1089	15	0.089925886	Normal_extended
3_MyMAG27_T	3_MyMAG	059-C54420_p784	59	0.089136913	Normal_extended
3_MyMAG27_T	3_MyMAG	062-C63342_p1271	62	0.094106281	Normal_extended
3_MyMAG27_T	3_MyMAG	088-gi_223020458	88	0.164396877	Normal_extended
3_MyMAG27_T	3_MyMAG	126-gi_387154971	126	0.141131804	Normal_extended
3_MyMAG27_T	3_MyMAG	127-gi_387154976	127	0.134137059	Normal_extended
3_MyMAG27_T	3_MyMAG	605-loc035_id423_p15	605	0.082130056	Normal_extended
3_MyMAG27_T	3_MyMAG	607-loc049_id1314_p3	607	0.148454617	Normal_extended
3_MyMAG27_T	3_MyMAG	618-loc392_id32_p101	618	0.094745728	Normal_extended
3_MyMAG27_T	3_MyMAG	801-C6813_GA36C_p732	801	0.080509668	Normal_extended
3_MyMAG27_T	3_MyMAG	802-C9777_GA36C_p1086	802	0.072077398	Normal_extended
3_MyMAG27_T	3_MyMAG	803-C22777_GA36A_p300	803	0.123634114	Normal_extended
3_MyMAG27_T	3_MyMAG	mean	mean	0.105525886	Normal_extended
3_MyMAG28_T	3_MyMAG	002-C10366_p321	2	0.056341338	Normal_extended
3_MyMAG28_T	3_MyMAG	015-C17324_p1089	15	0.093824095	Normal_extended
3_MyMAG28_T	3_MyMAG	059-C54420_p784	59	0.073643438	Normal_extended
3_MyMAG28_T	3_MyMAG	062-C63342_p1271	62	0.093405902	Normal_extended
3_MyMAG28_T	3_MyMAG	088-gi_223020458	88	0.129115001	Normal_extended
3_MyMAG28_T	3_MyMAG	126-gi_387154971	126	0.135442443	Normal_extended
3_MyMAG28_T	3_MyMAG	127-gi_387154976	127	0.12084484	Normal_extended
3_MyMAG28_T	3_MyMAG	605-loc035_id423_p15	605	0.112233467	Normal_extended
3_MyMAG28_T	3_MyMAG	607-loc049_id1314_p3	607	0.119877202	Normal_extended
3_MyMAG28_T	3_MyMAG	618-loc392_id32_p101	618	0.066254959	Normal_extended
3_MyMAG28_T	3_MyMAG	801-C6813_GA36C_p732	801	0.062026596	Normal_extended
3_MyMAG28_T	3_MyMAG	802-C9777_GA36C_p1086	802	0.046926312	Normal_extended
3_MyMAG28_T	3_MyMAG	803-C22777_GA36A_p300	803	0.100115777	Normal_extended
3_MyMAG28_T	3_MyMAG	mean	mean	0.093080875	Normal_extended
3_MyMAG29_T	3_MyMAG	002-C10366_p321	2	0.053372767	Normal_extended
3_MyMAG29_T	3_MyMAG	015-C17324_p1089	15	0.077304332	Normal_extended
3_MyMAG29_T	3_MyMAG	059-C54420_p784	59	0.077621964	Normal_extended
3_MyMAG29_T	3_MyMAG	062-C63342_p1271	62	0.084538465	Normal_extended
3_MyMAG29_T	3_MyMAG	088-gi_223020458	88	0.100809349	Normal_extended
3_MyMAG29_T	3_MyMAG	126-gi_387154971	126	0.106694502	Normal_extended
3_MyMAG29_T	3_MyMAG	127-gi_387154976	127	0.087438018	Normal_extended
3_MyMAG29_T	3_MyMAG	605-loc035_id423_p15	605	0.086302051	Normal_extended
3_MyMAG29_T	3_MyMAG	607-loc049_id1314_p3	607	0.098998746	Normal_extended
3_MyMAG29_T	3_MyMAG	618-loc392_id32_p101	618	0.068987778	Normal_extended
3_MyMAG29_T	3_MyMAG	801-C6813_GA36C_p732	801	0.039754078	Normal_extended
3_MyMAG29_T	3_MyMAG	802-C9777_GA36C_p1086	802	0.040893109	Normal_extended
3_MyMAG29_T	3_MyMAG	803-C22777_GA36A_p300	803	0.096197654	Normal_extended
3_MyMAG29_T	3_MyMAG	mean	mean	0.078377909	Normal_extended
3_MyMAG30_T	3_MyMAG	002-C10366_p321	2	0.050318728	Normal_extended
3_MyMAG30_T	3_MyMAG	015-C17324_p1089	15	0.082601047	Normal_extended
3_MyMAG30_T	3_MyMAG	059-C54420_p784	59	0.064743857	Normal_extended
3_MyMAG30_T	3_MyMAG	062-C63342_p1271	62	0.095902187	Normal_extended
3_MyMAG30_T	3_MyMAG	088-gi_223020458	88	0.122334611	Normal_extended
3_MyMAG30_T	3_MyMAG	126-gi_387154971	126	0.101391061	Normal_extended
3_MyMAG30_T	3_MyMAG	127-gi_387154976	127	0.097441842	Normal_extended
3_MyMAG30_T	3_MyMAG	605-loc035_id423_p15	605	0.097874718	Normal_extended
3_MyMAG30_T	3_MyMAG	607-loc049_id1314_p3	607	0.135429368	Normal_extended
3_MyMAG30_T	3_MyMAG	618-loc392_id32_p101	618	0.056434173	Normal_extended
3_MyMAG30_T	3_MyMAG	801-C6813_GA36C_p732	801	0.069595027	Normal_extended
3_MyMAG30_T	3_MyMAG	802-C9777_GA36C_p1086	802	0.039263825	Normal_extended
3_MyMAG30_T	3_MyMAG	803-C22777_GA36A_p300	803	0.10380435	Normal_extended
3_MyMAG30_T	3_MyMAG	mean	mean	0.085933446	Normal_extended
3_MyMAG31_T	3_MyMAG	002-C10366_p321	2	0.061368188	Normal_extended
3_MyMAG31_T	3_MyMAG	015-C17324_p1089	15	0.109138569	Normal_extended
3_MyMAG31_T	3_MyMAG	059-C54420_p784	59	0.055242614	Normal_extended
3_MyMAG31_T	3_MyMAG	062-C63342_p1271	62	0.09927552	Normal_extended
3_MyMAG31_T	3_MyMAG	088-gi_223020458	88	0.116426839	Normal_extended
3_MyMAG31_T	3_MyMAG	126-gi_387154971	126	0.128112251	Normal_extended
3_MyMAG31_T	3_MyMAG	127-gi_387154976	127	0.094891809	Normal_extended
3_MyMAG31_T	3_MyMAG	605-loc035_id423_p15	605	0.113191003	Normal_extended
3_MyMAG31_T	3_MyMAG	607-loc049_id1314_p3	607	0.094400193	Normal_extended
3_MyMAG31_T	3_MyMAG	618-loc392_id32_p101	618	0.067194938	Normal_extended
3_MyMAG31_T	3_MyMAG	801-C6813_GA36C_p732	801	0.070243024	Normal_extended
3_MyMAG31_T	3_MyMAG	802-C9777_GA36C_p1086	802	0.057081917	Normal_extended
3_MyMAG31_T	3_MyMAG	803-C22777_GA36A_p300	803	0.120251219	Normal_extended
3_MyMAG31_T	3_MyMAG	mean	mean	0.091293699	Normal_extended
3_MyMAG32_T	3_MyMAG	002-C10366_p321	2	0.0545488	Normal_extended
3_MyMAG32_T	3_MyMAG	015-C17324_p1089	15	0.095267911	Normal_extended
3_MyMAG32_T	3_MyMAG	059-C54420_p784	59	0.064763126	Normal_extended
3_MyMAG32_T	3_MyMAG	062-C63342_p1271	62	0.087812668	Normal_extended
3_MyMAG32_T	3_MyMAG	088-gi_223020458	88	0.082384472	Normal_extended
3_MyMAG32_T	3_MyMAG	126-gi_387154971	126	0.138522858	Normal_extended
3_MyMAG32_T	3_MyMAG	127-gi_387154976	127	0.111292848	Normal_extended
3_MyMAG32_T	3_MyMAG	605-loc035_id423_p15	605	0.103791702	Normal_extended
3_MyMAG32_T	3_MyMAG	607-loc049_id1314_p3	607	0.086898704	Normal_extended
3_MyMAG32_T	3_MyMAG	618-loc392_id32_p101	618	0.063698327	Normal_extended
3_MyMAG32_T	3_MyMAG	801-C6813_GA36C_p732	801	0.058077008	Normal_extended
3_MyMAG32_T	3_MyMAG	802-C9777_GA36C_p1086	802	0.037427016	Normal_extended
3_MyMAG32_T	3_MyMAG	803-C22777_GA36A_p300	803	0.069515381	Normal_extended
3_MyMAG32_T	3_MyMAG	mean	mean	0.081076986	Normal_extended
3_MyMAG33_T	3_MyMAG	002-C10366_p321	2	0.045499194	Normal_extended
3_MyMAG33_T	3_MyMAG	015-C17324_p1089	15	0.090767087	Normal_extended
3_MyMAG33_T	3_MyMAG	059-C54420_p784	59	0.064360498	Normal_extended
3_MyMAG33_T	3_MyMAG	062-C63342_p1271	62	0.113794185	Normal_extended
3_MyMAG33_T	3_MyMAG	088-gi_223020458	88	0.101578318	Normal_extended
3_MyMAG33_T	3_MyMAG	126-gi_387154971	126	0.116360071	Normal_extended
3_MyMAG33_T	3_MyMAG	127-gi_387154976	127	0.109010146	Normal_extended
3_MyMAG33_T	3_MyMAG	605-loc035_id423_p15	605	0.086340167	Normal_extended
3_MyMAG33_T	3_MyMAG	607-loc049_id1314_p3	607	0.088045488	Normal_extended
3_MyMAG33_T	3_MyMAG	618-loc392_id32_p101	618	0.073753844	Normal_extended
3_MyMAG33_T	3_MyMAG	801-C6813_GA36C_p732	801	0.069871379	Normal_extended
3_MyMAG33_T	3_MyMAG	802-C9777_GA36C_p1086	802	0.050150846	Normal_extended
3_MyMAG33_T	3_MyMAG	803-C22777_GA36A_p300	803	0.092751251	Normal_extended
3_MyMAG33_T	3_MyMAG	mean	mean	0.08479096	Normal_extended
3_MyMAG34_T	3_MyMAG	002-C10366_p321	2	0.033907943	Normal_extended
3_MyMAG34_T	3_MyMAG	015-C17324_p1089	15	0.101033137	Normal_extended
3_MyMAG34_T	3_MyMAG	059-C54420_p784	59	0.058433604	Normal_extended
3_MyMAG34_T	3_MyMAG	062-C63342_p1271	62	0.096644948	Normal_extended
3_MyMAG34_T	3_MyMAG	088-gi_223020458	88	0.113947451	Normal_extended
3_MyMAG34_T	3_MyMAG	126-gi_387154971	126	0.097665893	Normal_extended
3_MyMAG34_T	3_MyMAG	127-gi_387154976	127	0.13652093	Normal_extended
3_MyMAG34_T	3_MyMAG	605-loc035_id423_p15	605	0.113347843	Normal_extended
3_MyMAG34_T	3_MyMAG	607-loc049_id1314_p3	607	0.10864519	Normal_extended
3_MyMAG34_T	3_MyMAG	618-loc392_id32_p101	618	0.055534026	Normal_extended
3_MyMAG34_T	3_MyMAG	801-C6813_GA36C_p732	801	0.066091908	Normal_extended
3_MyMAG34_T	3_MyMAG	802-C9777_GA36C_p1086	802	0.063192808	Normal_extended
3_MyMAG34_T	3_MyMAG	803-C22777_GA36A_p300	803	0.086978067	Normal_extended
3_MyMAG34_T	3_MyMAG	mean	mean	0.087072596	Normal_extended
3_MyMAG35_T	3_MyMAG	002-C10366_p321	2	0.049011403	Normal_extended
3_MyMAG35_T	3_MyMAG	015-C17324_p1089	15	0.103408329	Normal_extended
3_MyMAG35_T	3_MyMAG	059-C54420_p784	59	0.054427135	Normal_extended
3_MyMAG35_T	3_MyMAG	062-C63342_p1271	62	0.099380615	Normal_extended
3_MyMAG35_T	3_MyMAG	088-gi_223020458	88	0.158660425	Normal_extended
3_MyMAG35_T	3_MyMAG	126-gi_387154971	126	0.092087609	Normal_extended
3_MyMAG35_T	3_MyMAG	127-gi_387154976	127	0.146810649	Normal_extended
3_MyMAG35_T	3_MyMAG	605-loc035_id423_p15	605	0.099428468	Normal_extended
3_MyMAG35_T	3_MyMAG	607-loc049_id1314_p3	607	0.095150166	Normal_extended
3_MyMAG35_T	3_MyMAG	618-loc392_id32_p101	618	0.088399792	Normal_extended
3_MyMAG35_T	3_MyMAG	801-C6813_GA36C_p732	801	NA	Normal_extended
3_MyMAG35_T	3_MyMAG	802-C9777_GA36C_p1086	802	0.076630676	Normal_extended
3_MyMAG35_T	3_MyMAG	803-C22777_GA36A_p300	803	0.071150606	Normal_extended
3_MyMAG35_T	3_MyMAG	mean	mean	0.094545489	Normal_extended
3_MyMAG36_T	3_MyMAG	002-C10366_p321	2	0.051040608	Normal_extended
3_MyMAG36_T	3_MyMAG	015-C17324_p1089	15	0.10764314	Normal_extended
3_MyMAG36_T	3_MyMAG	059-C54420_p784	59	0.059913259	Normal_extended
3_MyMAG36_T	3_MyMAG	062-C63342_p1271	62	0.113430726	Normal_extended
3_MyMAG36_T	3_MyMAG	088-gi_223020458	88	0.138985299	Normal_extended
3_MyMAG36_T	3_MyMAG	126-gi_387154971	126	0.122106483	Normal_extended
3_MyMAG36_T	3_MyMAG	127-gi_387154976	127	0.131054072	Normal_extended
3_MyMAG36_T	3_MyMAG	605-loc035_id423_p15	605	0.094013525	Normal_extended
3_MyMAG36_T	3_MyMAG	607-loc049_id1314_p3	607	0.095967975	Normal_extended
3_MyMAG36_T	3_MyMAG	618-loc392_id32_p101	618	0.061859347	Normal_extended
3_MyMAG36_T	3_MyMAG	801-C6813_GA36C_p732	801	0.072821569	Normal_extended
3_MyMAG36_T	3_MyMAG	802-C9777_GA36C_p1086	802	0.058512191	Normal_extended
3_MyMAG36_T	3_MyMAG	803-C22777_GA36A_p300	803	0.113508443	Normal_extended
3_MyMAG36_T	3_MyMAG	mean	mean	0.093912049	Normal_extended
3_MyOTW01_T	3_MyOT	002-C10366_p321	2	0.044165772	Normal_extended
3_MyOTW01_T	3_MyOT	015-C17324_p1089	15	0.093933923	Normal_extended
3_MyOTW01_T	3_MyOT	059-C54420_p784	59	0.040353884	Normal_extended
3_MyOTW01_T	3_MyOT	062-C63342_p1271	62	0.101349213	Normal_extended
3_MyOTW01_T	3_MyOT	088-gi_223020458	88	0.101155888	Normal_extended
3_MyOTW01_T	3_MyOT	126-gi_387154971	126	0.105932066	Normal_extended
3_MyOTW01_T	3_MyOT	127-gi_387154976	127	0.150098662	Normal_extended
3_MyOTW01_T	3_MyOT	605-loc035_id423_p15	605	0.102783913	Normal_extended
3_MyOTW01_T	3_MyOT	607-loc049_id1314_p3	607	0.075331768	Normal_extended
3_MyOTW01_T	3_MyOT	618-loc392_id32_p101	618	0.074172454	Normal_extended
3_MyOTW01_T	3_MyOT	801-C6813_GA36C_p732	801	0.072289411	Normal_extended
3_MyOTW01_T	3_MyOT	802-C9777_GA36C_p1086	802	0.056667077	Normal_extended
3_MyOTW01_T	3_MyOT	803-C22777_GA36A_p300	803	0.072509517	Normal_extended
3_MyOTW01_T	3_MyOT	mean	mean	0.08390335	Normal_extended
3_MyOTW02_T	3_MyOT	002-C10366_p321	2	0.046231459	Normal_extended
3_MyOTW02_T	3_MyOT	015-C17324_p1089	15	0.071819116	Normal_extended
3_MyOTW02_T	3_MyOT	059-C54420_p784	59	0.039089707	Normal_extended
3_MyOTW02_T	3_MyOT	062-C63342_p1271	62	0.083616289	Normal_extended
3_MyOTW02_T	3_MyOT	088-gi_223020458	88	0.065437386	Normal_extended
3_MyOTW02_T	3_MyOT	126-gi_387154971	126	0.074508945	Normal_extended
3_MyOTW02_T	3_MyOT	127-gi_387154976	127	0.094209126	Normal_extended
3_MyOTW02_T	3_MyOT	605-loc035_id423_p15	605	0.074368428	Normal_extended
3_MyOTW02_T	3_MyOT	607-loc049_id1314_p3	607	0.058132326	Normal_extended
3_MyOTW02_T	3_MyOT	618-loc392_id32_p101	618	0.04992314	Normal_extended
3_MyOTW02_T	3_MyOT	801-C6813_GA36C_p732	801	0.066239527	Normal_extended
3_MyOTW02_T	3_MyOT	802-C9777_GA36C_p1086	802	0.04643747	Normal_extended
3_MyOTW02_T	3_MyOT	803-C22777_GA36A_p300	803	0.037392698	Normal_extended
3_MyOTW02_T	3_MyOT	mean	mean	0.062108124	Normal_extended
3_MyOTW03_T	3_MyOT	002-C10366_p321	2	0.036190595	Normal_extended
3_MyOTW03_T	3_MyOT	015-C17324_p1089	15	0.087245472	Normal_extended
3_MyOTW03_T	3_MyOT	059-C54420_p784	59	0.078270379	Normal_extended
3_MyOTW03_T	3_MyOT	062-C63342_p1271	62	0.127934695	Normal_extended
3_MyOTW03_T	3_MyOT	088-gi_223020458	88	0.164621634	Normal_extended
3_MyOTW03_T	3_MyOT	126-gi_387154971	126	0.127759202	Normal_extended
3_MyOTW03_T	3_MyOT	127-gi_387154976	127	0.094900203	Normal_extended
3_MyOTW03_T	3_MyOT	605-loc035_id423_p15	605	0.111745563	Normal_extended
3_MyOTW03_T	3_MyOT	607-loc049_id1314_p3	607	0.10576643	Normal_extended
3_MyOTW03_T	3_MyOT	618-loc392_id32_p101	618	0.063392132	Normal_extended
3_MyOTW03_T	3_MyOT	801-C6813_GA36C_p732	801	0.050063298	Normal_extended
3_MyOTW03_T	3_MyOT	802-C9777_GA36C_p1086	802	0.066240401	Normal_extended
3_MyOTW03_T	3_MyOT	803-C22777_GA36A_p300	803	0.066294766	Normal_extended
3_MyOTW03_T	3_MyOT	mean	mean	0.090801905	Normal_extended
3_MyOTW04_T	3_MyOT	002-C10366_p321	2	0.033903192	Normal_extended
3_MyOTW04_T	3_MyOT	015-C17324_p1089	15	0.073902897	Normal_extended
3_MyOTW04_T	3_MyOT	059-C54420_p784	59	0.034833927	Normal_extended
3_MyOTW04_T	3_MyOT	062-C63342_p1271	62	0.074594035	Normal_extended
3_MyOTW04_T	3_MyOT	088-gi_223020458	88	0.144293657	Normal_extended
3_MyOTW04_T	3_MyOT	126-gi_387154971	126	0.103804728	Normal_extended
3_MyOTW04_T	3_MyOT	127-gi_387154976	127	0.114597503	Normal_extended
3_MyOTW04_T	3_MyOT	605-loc035_id423_p15	605	0.086295823	Normal_extended
3_MyOTW04_T	3_MyOT	607-loc049_id1314_p3	607	0.091368468	Normal_extended
3_MyOTW04_T	3_MyOT	618-loc392_id32_p101	618	0.088902148	Normal_extended
3_MyOTW04_T	3_MyOT	801-C6813_GA36C_p732	801	0.04686529	Normal_extended
3_MyOTW04_T	3_MyOT	802-C9777_GA36C_p1086	802	0.063667446	Normal_extended
3_MyOTW04_T	3_MyOT	803-C22777_GA36A_p300	803	0.089195566	Normal_extended
3_MyOTW04_T	3_MyOT	mean	mean	0.080478821	Normal_extended
3_MyOTW04_T-bis	3_MyOT	002-C10366_p321	2	0.038549035	Normal_extended
3_MyOTW04_T-bis	3_MyOT	015-C17324_p1089	15	0.096305329	Normal_extended
3_MyOTW04_T-bis	3_MyOT	059-C54420_p784	59	0.059936381	Normal_extended
3_MyOTW04_T-bis	3_MyOT	062-C63342_p1271	62	0.087497035	Normal_extended
3_MyOTW04_T-bis	3_MyOT	088-gi_223020458	88	0.100304838	Normal_extended
3_MyOTW04_T-bis	3_MyOT	126-gi_387154971	126	0.134766563	Normal_extended
3_MyOTW04_T-bis	3_MyOT	127-gi_387154976	127	0.120319519	Normal_extended
3_MyOTW04_T-bis	3_MyOT	605-loc035_id423_p15	605	0.075181956	Normal_extended
3_MyOTW04_T-bis	3_MyOT	607-loc049_id1314_p3	607	0.084113818	Normal_extended
3_MyOTW04_T-bis	3_MyOT	618-loc392_id32_p101	618	0.072907349	Normal_extended
3_MyOTW04_T-bis	3_MyOT	801-C6813_GA36C_p732	801	0.049806387	Normal_extended
3_MyOTW04_T-bis	3_MyOT	802-C9777_GA36C_p1086	802	0.050474966	Normal_extended
3_MyOTW04_T-bis	3_MyOT	803-C22777_GA36A_p300	803	0.097280179	Normal_extended
3_MyOTW04_T-bis	3_MyOT	mean	mean	0.082111027	Normal_extended
3_MyOTW05_T	3_MyOT	002-C10366_p321	2	0.03817734	Normal_extended
3_MyOTW05_T	3_MyOT	015-C17324_p1089	15	0.094302733	Normal_extended
3_MyOTW05_T	3_MyOT	059-C54420_p784	59	0.041939294	Normal_extended
3_MyOTW05_T	3_MyOT	062-C63342_p1271	62	0.088483945	Normal_extended
3_MyOTW05_T	3_MyOT	088-gi_223020458	88	0.083567965	Normal_extended
3_MyOTW05_T	3_MyOT	126-gi_387154971	126	0.083599257	Normal_extended
3_MyOTW05_T	3_MyOT	127-gi_387154976	127	0.080317278	Normal_extended
3_MyOTW05_T	3_MyOT	605-loc035_id423_p15	605	0.089470368	Normal_extended
3_MyOTW05_T	3_MyOT	607-loc049_id1314_p3	607	0.103207357	Normal_extended
3_MyOTW05_T	3_MyOT	618-loc392_id32_p101	618	0.091940772	Normal_extended
3_MyOTW05_T	3_MyOT	801-C6813_GA36C_p732	801	0.051206488	Normal_extended
3_MyOTW05_T	3_MyOT	802-C9777_GA36C_p1086	802	0.051761077	Normal_extended
3_MyOTW05_T	3_MyOT	803-C22777_GA36A_p300	803	0.087578027	Normal_extended
3_MyOTW05_T	3_MyOT	mean	mean	0.075811685	Normal_extended
3_MyOTW06_T	3_MyOT	002-C10366_p321	2	0.027803009	Normal_extended
3_MyOTW06_T	3_MyOT	015-C17324_p1089	15	0.076566254	Normal_extended
3_MyOTW06_T	3_MyOT	059-C54420_p784	59	0.042893635	Normal_extended
3_MyOTW06_T	3_MyOT	062-C63342_p1271	62	0.104318192	Normal_extended
3_MyOTW06_T	3_MyOT	088-gi_223020458	88	0.09542173	Normal_extended
3_MyOTW06_T	3_MyOT	126-gi_387154971	126	0.097304179	Normal_extended
3_MyOTW06_T	3_MyOT	127-gi_387154976	127	0.102389132	Normal_extended
3_MyOTW06_T	3_MyOT	605-loc035_id423_p15	605	0.091634131	Normal_extended
3_MyOTW06_T	3_MyOT	607-loc049_id1314_p3	607	0.083534705	Normal_extended
3_MyOTW06_T	3_MyOT	618-loc392_id32_p101	618	0.059874735	Normal_extended
3_MyOTW06_T	3_MyOT	801-C6813_GA36C_p732	801	0.045446319	Normal_extended
3_MyOTW06_T	3_MyOT	802-C9777_GA36C_p1086	802	0.044628876	Normal_extended
3_MyOTW06_T	3_MyOT	803-C22777_GA36A_p300	803	0.075550377	Normal_extended
3_MyOTW06_T	3_MyOT	mean	mean	0.072874252	Normal_extended
3_MyOTW07_T	3_MyOT	002-C10366_p321	2	0.030857076	Normal_extended
3_MyOTW07_T	3_MyOT	015-C17324_p1089	15	0.08375521	Normal_extended
3_MyOTW07_T	3_MyOT	059-C54420_p784	59	0.043340411	Normal_extended
3_MyOTW07_T	3_MyOT	062-C63342_p1271	62	0.099464774	Normal_extended
3_MyOTW07_T	3_MyOT	088-gi_223020458	88	0.088493929	Normal_extended
3_MyOTW07_T	3_MyOT	126-gi_387154971	126	0.121920452	Normal_extended
3_MyOTW07_T	3_MyOT	127-gi_387154976	127	0.10240902	Normal_extended
3_MyOTW07_T	3_MyOT	605-loc035_id423_p15	605	0.079870774	Normal_extended
3_MyOTW07_T	3_MyOT	607-loc049_id1314_p3	607	0.063106296	Normal_extended
3_MyOTW07_T	3_MyOT	618-loc392_id32_p101	618	0.052898267	Normal_extended
3_MyOTW07_T	3_MyOT	801-C6813_GA36C_p732	801	0.04350289	Normal_extended
3_MyOTW07_T	3_MyOT	802-C9777_GA36C_p1086	802	0.036020778	Normal_extended
3_MyOTW07_T	3_MyOT	803-C22777_GA36A_p300	803	0.057161231	Normal_extended
3_MyOTW07_T	3_MyOT	mean	mean	0.069446239	Normal_extended
3_MyOTW09_T	3_MyOT	002-C10366_p321	2	0.032076539	Normal_extended
3_MyOTW09_T	3_MyOT	015-C17324_p1089	15	0.089617881	Normal_extended
3_MyOTW09_T	3_MyOT	059-C54420_p784	59	0.036198048	Normal_extended
3_MyOTW09_T	3_MyOT	062-C63342_p1271	62	0.071882728	Normal_extended
3_MyOTW09_T	3_MyOT	088-gi_223020458	88	0.077115363	Normal_extended
3_MyOTW09_T	3_MyOT	126-gi_387154971	126	0.106301067	Normal_extended
3_MyOTW09_T	3_MyOT	127-gi_387154976	127	0.148781475	Normal_extended
3_MyOTW09_T	3_MyOT	605-loc035_id423_p15	605	0.085290013	Normal_extended
3_MyOTW09_T	3_MyOT	607-loc049_id1314_p3	607	0.065587854	Normal_extended
3_MyOTW09_T	3_MyOT	618-loc392_id32_p101	618	0.082742208	Normal_extended
3_MyOTW09_T	3_MyOT	801-C6813_GA36C_p732	801	0.06108616	Normal_extended
3_MyOTW09_T	3_MyOT	802-C9777_GA36C_p1086	802	0.049829303	Normal_extended
3_MyOTW09_T	3_MyOT	803-C22777_GA36A_p300	803	0.056150941	Normal_extended
3_MyOTW09_T	3_MyOT	mean	mean	0.074050737	Normal_extended
3_MyOTW10_T	3_MyOT	002-C10366_p321	2	0.03977965	Normal_extended
3_MyOTW10_T	3_MyOT	015-C17324_p1089	15	0.072016836	Normal_extended
3_MyOTW10_T	3_MyOT	059-C54420_p784	59	0.04056271	Normal_extended
3_MyOTW10_T	3_MyOT	062-C63342_p1271	62	0.093171013	Normal_extended
3_MyOTW10_T	3_MyOT	088-gi_223020458	88	0.032535025	Normal_extended
3_MyOTW10_T	3_MyOT	126-gi_387154971	126	0.094636509	Normal_extended
3_MyOTW10_T	3_MyOT	127-gi_387154976	127	0.129364432	Normal_extended
3_MyOTW10_T	3_MyOT	605-loc035_id423_p15	605	0.083050082	Normal_extended
3_MyOTW10_T	3_MyOT	607-loc049_id1314_p3	607	0.087155217	Normal_extended
3_MyOTW10_T	3_MyOT	618-loc392_id32_p101	618	0.076449417	Normal_extended
3_MyOTW10_T	3_MyOT	801-C6813_GA36C_p732	801	0.044000845	Normal_extended
3_MyOTW10_T	3_MyOT	802-C9777_GA36C_p1086	802	0.065830679	Normal_extended
3_MyOTW10_T	3_MyOT	803-C22777_GA36A_p300	803	0.052030775	Normal_extended
3_MyOTW10_T	3_MyOT	mean	mean	0.070044861	Normal_extended
3_MyOTW13_T	3_MyOT	002-C10366_p321	2	0.037369576	Normal_extended
3_MyOTW13_T	3_MyOT	015-C17324_p1089	15	0.086231906	Normal_extended
3_MyOTW13_T	3_MyOT	059-C54420_p784	59	0.034578715	Normal_extended
3_MyOTW13_T	3_MyOT	062-C63342_p1271	62	0.147646806	Normal_extended
3_MyOTW13_T	3_MyOT	088-gi_223020458	88	0.065729307	Normal_extended
3_MyOTW13_T	3_MyOT	126-gi_387154971	126	0.111489633	Normal_extended
3_MyOTW13_T	3_MyOT	127-gi_387154976	127	0.09965372	Normal_extended
3_MyOTW13_T	3_MyOT	605-loc035_id423_p15	605	NA	Normal_extended
3_MyOTW13_T	3_MyOT	607-loc049_id1314_p3	607	0.045235658	Normal_extended
3_MyOTW13_T	3_MyOT	618-loc392_id32_p101	618	0.054082721	Normal_extended
3_MyOTW13_T	3_MyOT	801-C6813_GA36C_p732	801	0.068563553	Normal_extended
3_MyOTW13_T	3_MyOT	802-C9777_GA36C_p1086	802	0.057438307	Normal_extended
3_MyOTW13_T	3_MyOT	803-C22777_GA36A_p300	803	0.0803275	Normal_extended
3_MyOTW13_T	3_MyOT	mean	mean	0.07402895	Normal_extended
3_MyOTW15_T	3_MyOT	002-C10366_p321	2	0.038487366	Normal_extended
3_MyOTW15_T	3_MyOT	015-C17324_p1089	15	0.089814029	Normal_extended
3_MyOTW15_T	3_MyOT	059-C54420_p784	59	0.075115858	Normal_extended
3_MyOTW15_T	3_MyOT	062-C63342_p1271	62	0.090513042	Normal_extended
3_MyOTW15_T	3_MyOT	088-gi_223020458	88	0.110205094	Normal_extended
3_MyOTW15_T	3_MyOT	126-gi_387154971	126	0.127282072	Normal_extended
3_MyOTW15_T	3_MyOT	127-gi_387154976	127	0.101910587	Normal_extended
3_MyOTW15_T	3_MyOT	605-loc035_id423_p15	605	0.089138257	Normal_extended
3_MyOTW15_T	3_MyOT	607-loc049_id1314_p3	607	0.072734899	Normal_extended
3_MyOTW15_T	3_MyOT	618-loc392_id32_p101	618	0.092059904	Normal_extended
3_MyOTW15_T	3_MyOT	801-C6813_GA36C_p732	801	0.070694871	Normal_extended
3_MyOTW15_T	3_MyOT	802-C9777_GA36C_p1086	802	0.065480285	Normal_extended
3_MyOTW15_T	3_MyOT	803-C22777_GA36A_p300	803	0.078291525	Normal_extended
3_MyOTW15_T	3_MyOT	mean	mean	0.084748292	Normal_extended
3_MyOTW16_T	3_MyOT	002-C10366_p321	2	0.033351778	Normal_extended
3_MyOTW16_T	3_MyOT	015-C17324_p1089	15	0.08515117	Normal_extended
3_MyOTW16_T	3_MyOT	059-C54420_p784	59	0.058837982	Normal_extended
3_MyOTW16_T	3_MyOT	062-C63342_p1271	62	0.084142216	Normal_extended
3_MyOTW16_T	3_MyOT	088-gi_223020458	88	0.084233174	Normal_extended
3_MyOTW16_T	3_MyOT	126-gi_387154971	126	0.07957727	Normal_extended
3_MyOTW16_T	3_MyOT	127-gi_387154976	127	0.112331471	Normal_extended
3_MyOTW16_T	3_MyOT	605-loc035_id423_p15	605	0.09549758	Normal_extended
3_MyOTW16_T	3_MyOT	607-loc049_id1314_p3	607	0.069107023	Normal_extended
3_MyOTW16_T	3_MyOT	618-loc392_id32_p101	618	0.06300971	Normal_extended
3_MyOTW16_T	3_MyOT	801-C6813_GA36C_p732	801	0.059738662	Normal_extended
3_MyOTW16_T	3_MyOT	802-C9777_GA36C_p1086	802	0.062179289	Normal_extended
3_MyOTW16_T	3_MyOT	803-C22777_GA36A_p300	803	0.052091059	Normal_extended
3_MyOTW16_T	3_MyOT	mean	mean	0.072249876	Normal_extended
3_MyPA01_G	3_MyPA	002-C10366_p321	2	0.033243022	Normal_extended
3_MyPA01_G	3_MyPA	015-C17324_p1089	15	0.081286656	Normal_extended
3_MyPA01_G	3_MyPA	059-C54420_p784	59	0.051114918	Normal_extended
3_MyPA01_G	3_MyPA	062-C63342_p1271	62	0.083922818	Normal_extended
3_MyPA01_G	3_MyPA	088-gi_223020458	88	0.131570483	Normal_extended
3_MyPA01_G	3_MyPA	126-gi_387154971	126	0.10035695	Normal_extended
3_MyPA01_G	3_MyPA	127-gi_387154976	127	0.105216115	Normal_extended
3_MyPA01_G	3_MyPA	605-loc035_id423_p15	605	0.075353512	Normal_extended
3_MyPA01_G	3_MyPA	607-loc049_id1314_p3	607	0.047883439	Normal_extended
3_MyPA01_G	3_MyPA	618-loc392_id32_p101	618	0.077216642	Normal_extended
3_MyPA01_G	3_MyPA	801-C6813_GA36C_p732	801	0.046131343	Normal_extended
3_MyPA01_G	3_MyPA	802-C9777_GA36C_p1086	802	0.05337007	Normal_extended
3_MyPA01_G	3_MyPA	803-C22777_GA36A_p300	803	0.081785457	Normal_extended
3_MyPA01_G	3_MyPA	mean	mean	0.074496264	Normal_extended
3_MyPA02_G	3_MyPA	002-C10366_p321	2	0.02029903	Normal_extended
3_MyPA02_G	3_MyPA	015-C17324_p1089	15	0.084801018	Normal_extended
3_MyPA02_G	3_MyPA	059-C54420_p784	59	0.055146887	Normal_extended
3_MyPA02_G	3_MyPA	062-C63342_p1271	62	0.067836911	Normal_extended
3_MyPA02_G	3_MyPA	088-gi_223020458	88	0.094668564	Normal_extended
3_MyPA02_G	3_MyPA	126-gi_387154971	126	0.090567437	Normal_extended
3_MyPA02_G	3_MyPA	127-gi_387154976	127	0.108047821	Normal_extended
3_MyPA02_G	3_MyPA	605-loc035_id423_p15	605	0.107328465	Normal_extended
3_MyPA02_G	3_MyPA	607-loc049_id1314_p3	607	0.057195932	Normal_extended
3_MyPA02_G	3_MyPA	618-loc392_id32_p101	618	0.05544951	Normal_extended
3_MyPA02_G	3_MyPA	801-C6813_GA36C_p732	801	0.054264319	Normal_extended
3_MyPA02_G	3_MyPA	802-C9777_GA36C_p1086	802	0.03209855	Normal_extended
3_MyPA02_G	3_MyPA	803-C22777_GA36A_p300	803	0.080038368	Normal_extended
3_MyPA02_G	3_MyPA	mean	mean	0.06982637	Normal_extended
3_MyPA03_G	3_MyPA	002-C10366_p321	2	0.047235623	Normal_extended
3_MyPA03_G	3_MyPA	015-C17324_p1089	15	0.078612271	Normal_extended
3_MyPA03_G	3_MyPA	059-C54420_p784	59	0.050799126	Normal_extended
3_MyPA03_G	3_MyPA	062-C63342_p1271	62	0.081537247	Normal_extended
3_MyPA03_G	3_MyPA	088-gi_223020458	88	0.082861546	Normal_extended
3_MyPA03_G	3_MyPA	126-gi_387154971	126	0.071296471	Normal_extended
3_MyPA03_G	3_MyPA	127-gi_387154976	127	0.100022552	Normal_extended
3_MyPA03_G	3_MyPA	605-loc035_id423_p15	605	0.083491193	Normal_extended
3_MyPA03_G	3_MyPA	607-loc049_id1314_p3	607	0.073981403	Normal_extended
3_MyPA03_G	3_MyPA	618-loc392_id32_p101	618	0.056135991	Normal_extended
3_MyPA03_G	3_MyPA	801-C6813_GA36C_p732	801	0.050937849	Normal_extended
3_MyPA03_G	3_MyPA	802-C9777_GA36C_p1086	802	0.045484712	Normal_extended
3_MyPA03_G	3_MyPA	803-C22777_GA36A_p300	803	0.096045462	Normal_extended
3_MyPA03_G	3_MyPA	mean	mean	0.070649342	Normal_extended
3_MyPA04_G	3_MyPA	002-C10366_p321	2	0.029020806	Normal_extended
3_MyPA04_G	3_MyPA	015-C17324_p1089	15	0.075085531	Normal_extended
3_MyPA04_G	3_MyPA	059-C54420_p784	59	0.031206279	Normal_extended
3_MyPA04_G	3_MyPA	062-C63342_p1271	62	0.158623861	Normal_extended
3_MyPA04_G	3_MyPA	088-gi_223020458	88	0.024695378	Normal_extended
3_MyPA04_G	3_MyPA	126-gi_387154971	126	0.103680875	Normal_extended
3_MyPA04_G	3_MyPA	127-gi_387154976	127	0.303501962	Normal_extended
3_MyPA04_G	3_MyPA	605-loc035_id423_p15	605	0.098300387	Normal_extended
3_MyPA04_G	3_MyPA	607-loc049_id1314_p3	607	0.058331685	Normal_extended
3_MyPA04_G	3_MyPA	618-loc392_id32_p101	618	0.087438468	Normal_extended
3_MyPA04_G	3_MyPA	801-C6813_GA36C_p732	801	0.06534825	Normal_extended
3_MyPA04_G	3_MyPA	802-C9777_GA36C_p1086	802	0.047387244	Normal_extended
3_MyPA04_G	3_MyPA	803-C22777_GA36A_p300	803	0.08112621	Normal_extended
3_MyPA04_G	3_MyPA	mean	mean	0.089518995	Normal_extended
3_MyPA05_G	3_MyPA	002-C10366_p321	2	0.043663209	Normal_extended
3_MyPA05_G	3_MyPA	015-C17324_p1089	15	0.071824808	Normal_extended
3_MyPA05_G	3_MyPA	059-C54420_p784	59	0.040120811	Normal_extended
3_MyPA05_G	3_MyPA	062-C63342_p1271	62	0.083284747	Normal_extended
3_MyPA05_G	3_MyPA	088-gi_223020458	88	0.021187624	Normal_extended
3_MyPA05_G	3_MyPA	126-gi_387154971	126	0.093353632	Normal_extended
3_MyPA05_G	3_MyPA	127-gi_387154976	127	0.113830768	Normal_extended
3_MyPA05_G	3_MyPA	605-loc035_id423_p15	605	0.094103146	Normal_extended
3_MyPA05_G	3_MyPA	607-loc049_id1314_p3	607	0.095640053	Normal_extended
3_MyPA05_G	3_MyPA	618-loc392_id32_p101	618	0.038450607	Normal_extended
3_MyPA05_G	3_MyPA	801-C6813_GA36C_p732	801	0.066077214	Normal_extended
3_MyPA05_G	3_MyPA	802-C9777_GA36C_p1086	802	0.05903822	Normal_extended
3_MyPA05_G	3_MyPA	803-C22777_GA36A_p300	803	0.056306573	Normal_extended
3_MyPA05_G	3_MyPA	mean	mean	0.067452416	Normal_extended
3_MyPA07_G	3_MyPA	002-C10366_p321	2	0.035450719	Normal_extended
3_MyPA07_G	3_MyPA	015-C17324_p1089	15	0.076744716	Normal_extended
3_MyPA07_G	3_MyPA	059-C54420_p784	59	0.027732144	Normal_extended
3_MyPA07_G	3_MyPA	062-C63342_p1271	62	0.106649804	Normal_extended
3_MyPA07_G	3_MyPA	088-gi_223020458	88	0.010635177	Normal_extended
3_MyPA07_G	3_MyPA	126-gi_387154971	126	0.083881838	Normal_extended
3_MyPA07_G	3_MyPA	127-gi_387154976	127	0.102792579	Normal_extended
3_MyPA07_G	3_MyPA	605-loc035_id423_p15	605	0.119689934	Normal_extended
3_MyPA07_G	3_MyPA	607-loc049_id1314_p3	607	0.092588522	Normal_extended
3_MyPA07_G	3_MyPA	618-loc392_id32_p101	618	0.074584505	Normal_extended
3_MyPA07_G	3_MyPA	801-C6813_GA36C_p732	801	0.061212021	Normal_extended
3_MyPA07_G	3_MyPA	802-C9777_GA36C_p1086	802	0.059542506	Normal_extended
3_MyPA07_G	3_MyPA	803-C22777_GA36A_p300	803	0.066303365	Normal_extended
3_MyPA07_G	3_MyPA	mean	mean	0.070600602	Normal_extended
3_MyPA08_G	3_MyPA	002-C10366_p321	2	0.035331644	Normal_extended
3_MyPA08_G	3_MyPA	015-C17324_p1089	15	0.080104716	Normal_extended
3_MyPA08_G	3_MyPA	059-C54420_p784	59	0.030919534	Normal_extended
3_MyPA08_G	3_MyPA	062-C63342_p1271	62	0.07062372	Normal_extended
3_MyPA08_G	3_MyPA	088-gi_223020458	88	0.078797487	Normal_extended
3_MyPA08_G	3_MyPA	126-gi_387154971	126	0.096951836	Normal_extended
3_MyPA08_G	3_MyPA	127-gi_387154976	127	0.093590111	Normal_extended
3_MyPA08_G	3_MyPA	605-loc035_id423_p15	605	0.126289631	Normal_extended
3_MyPA08_G	3_MyPA	607-loc049_id1314_p3	607	0.078345323	Normal_extended
3_MyPA08_G	3_MyPA	618-loc392_id32_p101	618	0.086464345	Normal_extended
3_MyPA08_G	3_MyPA	801-C6813_GA36C_p732	801	0.06815462	Normal_extended
3_MyPA08_G	3_MyPA	802-C9777_GA36C_p1086	802	0.133082797	Normal_extended
3_MyPA08_G	3_MyPA	803-C22777_GA36A_p300	803	0.098447974	Normal_extended
3_MyPA08_G	3_MyPA	mean	mean	0.082854134	Normal_extended
3_MyPAG04_T	3_MyPAG	002-C10366_p321	2	0.047446316	Normal_extended
3_MyPAG04_T	3_MyPAG	015-C17324_p1089	15	0.090202926	Normal_extended
3_MyPAG04_T	3_MyPAG	059-C54420_p784	59	0.032291023	Normal_extended
3_MyPAG04_T	3_MyPAG	062-C63342_p1271	62	0.103252588	Normal_extended
3_MyPAG04_T	3_MyPAG	088-gi_223020458	88	0.117363894	Normal_extended
3_MyPAG04_T	3_MyPAG	126-gi_387154971	126	0.1128548	Normal_extended
3_MyPAG04_T	3_MyPAG	127-gi_387154976	127	0.138992325	Normal_extended
3_MyPAG04_T	3_MyPAG	605-loc035_id423_p15	605	0.087986384	Normal_extended
3_MyPAG04_T	3_MyPAG	607-loc049_id1314_p3	607	0.076927352	Normal_extended
3_MyPAG04_T	3_MyPAG	618-loc392_id32_p101	618	0.045815152	Normal_extended
3_MyPAG04_T	3_MyPAG	801-C6813_GA36C_p732	801	0.065697722	Normal_extended
3_MyPAG04_T	3_MyPAG	802-C9777_GA36C_p1086	802	0.086971488	Normal_extended
3_MyPAG04_T	3_MyPAG	803-C22777_GA36A_p300	803	0.069275606	Normal_extended
3_MyPAG04_T	3_MyPAG	mean	mean	0.082698275	Normal_extended
3_MyPAG06_T	3_MyPAG	002-C10366_p321	2	0.035364061	Normal_extended
3_MyPAG06_T	3_MyPAG	015-C17324_p1089	15	0.095391268	Normal_extended
3_MyPAG06_T	3_MyPAG	059-C54420_p784	59	0.055088416	Normal_extended
3_MyPAG06_T	3_MyPAG	062-C63342_p1271	62	0.123025147	Normal_extended
3_MyPAG06_T	3_MyPAG	088-gi_223020458	88	0.115465801	Normal_extended
3_MyPAG06_T	3_MyPAG	126-gi_387154971	126	0.101457656	Normal_extended
3_MyPAG06_T	3_MyPAG	127-gi_387154976	127	0.124225498	Normal_extended
3_MyPAG06_T	3_MyPAG	605-loc035_id423_p15	605	0.113482296	Normal_extended
3_MyPAG06_T	3_MyPAG	607-loc049_id1314_p3	607	0.081867791	Normal_extended
3_MyPAG06_T	3_MyPAG	618-loc392_id32_p101	618	0.054622239	Normal_extended
3_MyPAG06_T	3_MyPAG	801-C6813_GA36C_p732	801	0.074668499	Normal_extended
3_MyPAG06_T	3_MyPAG	802-C9777_GA36C_p1086	802	0.088771905	Normal_extended
3_MyPAG06_T	3_MyPAG	803-C22777_GA36A_p300	803	0.097812558	Normal_extended
3_MyPAG06_T	3_MyPAG	mean	mean	0.089326395	Normal_extended
3_MyPAG10_T	3_MyPAG	002-C10366_p321	2	0.142907181	Normal_extended
3_MyPAG10_T	3_MyPAG	015-C17324_p1089	15	0.166425885	Normal_extended
3_MyPAG10_T	3_MyPAG	059-C54420_p784	59	0.02398385	Normal_extended
3_MyPAG10_T	3_MyPAG	062-C63342_p1271	62	0.075507658	Normal_extended
3_MyPAG10_T	3_MyPAG	088-gi_223020458	88	0.159059628	Normal_extended
3_MyPAG10_T	3_MyPAG	126-gi_387154971	126	0.120555395	Normal_extended
3_MyPAG10_T	3_MyPAG	127-gi_387154976	127	0.107120243	Normal_extended
3_MyPAG10_T	3_MyPAG	605-loc035_id423_p15	605	0.065816513	Normal_extended
3_MyPAG10_T	3_MyPAG	607-loc049_id1314_p3	607	0.11502656	Normal_extended
3_MyPAG10_T	3_MyPAG	618-loc392_id32_p101	618	0.066178698	Normal_extended
3_MyPAG10_T	3_MyPAG	801-C6813_GA36C_p732	801	0.064538046	Normal_extended
3_MyPAG10_T	3_MyPAG	802-C9777_GA36C_p1086	802	0.062476126	Normal_extended
3_MyPAG10_T	3_MyPAG	803-C22777_GA36A_p300	803	0.089884134	Normal_extended
3_MyPAG10_T	3_MyPAG	mean	mean	0.096883071	Normal_extended
3_MyPAG12_T	3_MyPAG	002-C10366_p321	2	0.044323839	Normal_extended
3_MyPAG12_T	3_MyPAG	015-C17324_p1089	15	0.096151432	Normal_extended
3_MyPAG12_T	3_MyPAG	059-C54420_p784	59	0.039684855	Normal_extended
3_MyPAG12_T	3_MyPAG	062-C63342_p1271	62	0.071967514	Normal_extended
3_MyPAG12_T	3_MyPAG	088-gi_223020458	88	0.096120834	Normal_extended
3_MyPAG12_T	3_MyPAG	126-gi_387154971	126	0.120874244	Normal_extended
3_MyPAG12_T	3_MyPAG	127-gi_387154976	127	0.104271452	Normal_extended
3_MyPAG12_T	3_MyPAG	605-loc035_id423_p15	605	0.08599782	Normal_extended
3_MyPAG12_T	3_MyPAG	607-loc049_id1314_p3	607	0.079594363	Normal_extended
3_MyPAG12_T	3_MyPAG	618-loc392_id32_p101	618	0.062347125	Normal_extended
3_MyPAG12_T	3_MyPAG	801-C6813_GA36C_p732	801	0.055771577	Normal_extended
3_MyPAG12_T	3_MyPAG	802-C9777_GA36C_p1086	802	0.081165482	Normal_extended
3_MyPAG12_T	3_MyPAG	803-C22777_GA36A_p300	803	0.117479785	Normal_extended
3_MyPAG12_T	3_MyPAG	mean	mean	0.081211563	Normal_extended
3_MyPAG17_T	3_MyPAG	002-C10366_p321	2	0.033451857	Normal_extended
3_MyPAG17_T	3_MyPAG	015-C17324_p1089	15	0.099906014	Normal_extended
3_MyPAG17_T	3_MyPAG	059-C54420_p784	59	0.025129534	Normal_extended
3_MyPAG17_T	3_MyPAG	062-C63342_p1271	62	0.059949381	Normal_extended
3_MyPAG17_T	3_MyPAG	088-gi_223020458	88	0.095158757	Normal_extended
3_MyPAG17_T	3_MyPAG	126-gi_387154971	126	0.102790287	Normal_extended
3_MyPAG17_T	3_MyPAG	127-gi_387154976	127	0.12176709	Normal_extended
3_MyPAG17_T	3_MyPAG	605-loc035_id423_p15	605	0.109395653	Normal_extended
3_MyPAG17_T	3_MyPAG	607-loc049_id1314_p3	607	0.058857349	Normal_extended
3_MyPAG17_T	3_MyPAG	618-loc392_id32_p101	618	0.058672045	Normal_extended
3_MyPAG17_T	3_MyPAG	801-C6813_GA36C_p732	801	0.055239094	Normal_extended
3_MyPAG17_T	3_MyPAG	802-C9777_GA36C_p1086	802	0.051379864	Normal_extended
3_MyPAG17_T	3_MyPAG	803-C22777_GA36A_p300	803	0.054443287	Normal_extended
3_MyPAG17_T	3_MyPAG	mean	mean	0.071241555	Normal_extended
3_MyPIAE01_T	3_MyPIAE	002-C10366_p321	2	0.035473695	Normal_extended
3_MyPIAE01_T	3_MyPIAE	015-C17324_p1089	15	0.099781382	Normal_extended
3_MyPIAE01_T	3_MyPIAE	059-C54420_p784	59	0.042601756	Normal_extended
3_MyPIAE01_T	3_MyPIAE	062-C63342_p1271	62	0.077117086	Normal_extended
3_MyPIAE01_T	3_MyPIAE	088-gi_223020458	88	0.060361834	Normal_extended
3_MyPIAE01_T	3_MyPIAE	126-gi_387154971	126	0.120134417	Normal_extended
3_MyPIAE01_T	3_MyPIAE	127-gi_387154976	127	0.124649616	Normal_extended
3_MyPIAE01_T	3_MyPIAE	605-loc035_id423_p15	605	0.100059056	Normal_extended
3_MyPIAE01_T	3_MyPIAE	607-loc049_id1314_p3	607	0.065649887	Normal_extended
3_MyPIAE01_T	3_MyPIAE	618-loc392_id32_p101	618	0.062561113	Normal_extended
3_MyPIAE01_T	3_MyPIAE	801-C6813_GA36C_p732	801	0.072684652	Normal_extended
3_MyPIAE01_T	3_MyPIAE	802-C9777_GA36C_p1086	802	0.07705231	Normal_extended
3_MyPIAE01_T	3_MyPIAE	803-C22777_GA36A_p300	803	0.060079319	Normal_extended
3_MyPIAE01_T	3_MyPIAE	mean	mean	0.076785086	Normal_extended
3_MyPIAE02_T	3_MyPIAE	002-C10366_p321	2	0.04658133	Normal_extended
3_MyPIAE02_T	3_MyPIAE	015-C17324_p1089	15	0.09416716	Normal_extended
3_MyPIAE02_T	3_MyPIAE	059-C54420_p784	59	0.043676468	Normal_extended
3_MyPIAE02_T	3_MyPIAE	062-C63342_p1271	62	0.069295198	Normal_extended
3_MyPIAE02_T	3_MyPIAE	088-gi_223020458	88	0.088677603	Normal_extended
3_MyPIAE02_T	3_MyPIAE	126-gi_387154971	126	0.123938556	Normal_extended
3_MyPIAE02_T	3_MyPIAE	127-gi_387154976	127	0.102815756	Normal_extended
3_MyPIAE02_T	3_MyPIAE	605-loc035_id423_p15	605	0.077405267	Normal_extended
3_MyPIAE02_T	3_MyPIAE	607-loc049_id1314_p3	607	0.083786034	Normal_extended
3_MyPIAE02_T	3_MyPIAE	618-loc392_id32_p101	618	0.071077146	Normal_extended
3_MyPIAE02_T	3_MyPIAE	801-C6813_GA36C_p732	801	0.069548908	Normal_extended
3_MyPIAE02_T	3_MyPIAE	802-C9777_GA36C_p1086	802	0.065238173	Normal_extended
3_MyPIAE02_T	3_MyPIAE	803-C22777_GA36A_p300	803	0.025838623	Normal_extended
3_MyPIAE02_T	3_MyPIAE	mean	mean	0.074003556	Normal_extended
3_MyPIAE03_T	3_MyPIAE	002-C10366_p321	2	0.081726968	Normal_extended
3_MyPIAE03_T	3_MyPIAE	015-C17324_p1089	15	0.116123947	Normal_extended
3_MyPIAE03_T	3_MyPIAE	059-C54420_p784	59	0.036251684	Normal_extended
3_MyPIAE03_T	3_MyPIAE	062-C63342_p1271	62	0.079339954	Normal_extended
3_MyPIAE03_T	3_MyPIAE	088-gi_223020458	88	0.105536961	Normal_extended
3_MyPIAE03_T	3_MyPIAE	126-gi_387154971	126	0.091218868	Normal_extended
3_MyPIAE03_T	3_MyPIAE	127-gi_387154976	127	0.107557316	Normal_extended
3_MyPIAE03_T	3_MyPIAE	605-loc035_id423_p15	605	0.109211669	Normal_extended
3_MyPIAE03_T	3_MyPIAE	607-loc049_id1314_p3	607	0.076933044	Normal_extended
3_MyPIAE03_T	3_MyPIAE	618-loc392_id32_p101	618	0.061886281	Normal_extended
3_MyPIAE03_T	3_MyPIAE	801-C6813_GA36C_p732	801	0.060027642	Normal_extended
3_MyPIAE03_T	3_MyPIAE	802-C9777_GA36C_p1086	802	0.067241707	Normal_extended
3_MyPIAE03_T	3_MyPIAE	803-C22777_GA36A_p300	803	0.061326046	Normal_extended
3_MyPIAE03_T	3_MyPIAE	mean	mean	0.081106314	Normal_extended
3_MyPIAE04_T	3_MyPIAE	002-C10366_p321	2	0.028268291	Normal_extended
3_MyPIAE04_T	3_MyPIAE	015-C17324_p1089	15	0.089328289	Normal_extended
3_MyPIAE04_T	3_MyPIAE	059-C54420_p784	59	0.031102798	Normal_extended
3_MyPIAE04_T	3_MyPIAE	062-C63342_p1271	62	0.08101045	Normal_extended
3_MyPIAE04_T	3_MyPIAE	088-gi_223020458	88	0.168302669	Normal_extended
3_MyPIAE04_T	3_MyPIAE	126-gi_387154971	126	0.11311791	Normal_extended
3_MyPIAE04_T	3_MyPIAE	127-gi_387154976	127	0.103764433	Normal_extended
3_MyPIAE04_T	3_MyPIAE	605-loc035_id423_p15	605	0.093886877	Normal_extended
3_MyPIAE04_T	3_MyPIAE	607-loc049_id1314_p3	607	0.080819725	Normal_extended
3_MyPIAE04_T	3_MyPIAE	618-loc392_id32_p101	618	0.075068936	Normal_extended
3_MyPIAE04_T	3_MyPIAE	801-C6813_GA36C_p732	801	0.068994177	Normal_extended
3_MyPIAE04_T	3_MyPIAE	802-C9777_GA36C_p1086	802	0.052033382	Normal_extended
3_MyPIAE04_T	3_MyPIAE	803-C22777_GA36A_p300	803	0.067047607	Normal_extended
3_MyPIAE04_T	3_MyPIAE	mean	mean	0.080980427	Normal_extended
3_MyPIAE05_T	3_MyPIAE	002-C10366_p321	2	0.018577322	Normal_extended
3_MyPIAE05_T	3_MyPIAE	015-C17324_p1089	15	0.092989622	Normal_extended
3_MyPIAE05_T	3_MyPIAE	059-C54420_p784	59	0.040890381	Normal_extended
3_MyPIAE05_T	3_MyPIAE	062-C63342_p1271	62	0.06422848	Normal_extended
3_MyPIAE05_T	3_MyPIAE	088-gi_223020458	88	0.133978666	Normal_extended
3_MyPIAE05_T	3_MyPIAE	126-gi_387154971	126	0.103841391	Normal_extended
3_MyPIAE05_T	3_MyPIAE	127-gi_387154976	127	0.115276859	Normal_extended
3_MyPIAE05_T	3_MyPIAE	605-loc035_id423_p15	605	0.082356354	Normal_extended
3_MyPIAE05_T	3_MyPIAE	607-loc049_id1314_p3	607	0.084281114	Normal_extended
3_MyPIAE05_T	3_MyPIAE	618-loc392_id32_p101	618	0.073348998	Normal_extended
3_MyPIAE05_T	3_MyPIAE	801-C6813_GA36C_p732	801	0.058636964	Normal_extended
3_MyPIAE05_T	3_MyPIAE	802-C9777_GA36C_p1086	802	0.064090566	Normal_extended
3_MyPIAE05_T	3_MyPIAE	803-C22777_GA36A_p300	803	0.070244512	Normal_extended
3_MyPIAE05_T	3_MyPIAE	mean	mean	0.077133941	Normal_extended
3_MyPIAE06_T	3_MyPIAE	002-C10366_p321	2	0.059099839	Normal_extended
3_MyPIAE06_T	3_MyPIAE	015-C17324_p1089	15	0.120313996	Normal_extended
3_MyPIAE06_T	3_MyPIAE	059-C54420_p784	59	0.045629801	Normal_extended
3_MyPIAE06_T	3_MyPIAE	062-C63342_p1271	62	0.075521835	Normal_extended
3_MyPIAE06_T	3_MyPIAE	088-gi_223020458	88	0.121534787	Normal_extended
3_MyPIAE06_T	3_MyPIAE	126-gi_387154971	126	0.108880787	Normal_extended
3_MyPIAE06_T	3_MyPIAE	127-gi_387154976	127	0.100574568	Normal_extended
3_MyPIAE06_T	3_MyPIAE	605-loc035_id423_p15	605	0.076175321	Normal_extended
3_MyPIAE06_T	3_MyPIAE	607-loc049_id1314_p3	607	0.083496252	Normal_extended
3_MyPIAE06_T	3_MyPIAE	618-loc392_id32_p101	618	0.087957588	Normal_extended
3_MyPIAE06_T	3_MyPIAE	801-C6813_GA36C_p732	801	0.066245501	Normal_extended
3_MyPIAE06_T	3_MyPIAE	802-C9777_GA36C_p1086	802	0.070984856	Normal_extended
3_MyPIAE06_T	3_MyPIAE	803-C22777_GA36A_p300	803	0.082051157	Normal_extended
3_MyPIAE06_T	3_MyPIAE	mean	mean	0.084497407	Normal_extended
3_MyPIAE07_T	3_MyPIAE	002-C10366_p321	2	0.034419048	Normal_extended
3_MyPIAE07_T	3_MyPIAE	015-C17324_p1089	15	0.093310154	Normal_extended
3_MyPIAE07_T	3_MyPIAE	059-C54420_p784	59	0.038438699	Normal_extended
3_MyPIAE07_T	3_MyPIAE	062-C63342_p1271	62	0.064944261	Normal_extended
3_MyPIAE07_T	3_MyPIAE	088-gi_223020458	88	0.058469147	Normal_extended
3_MyPIAE07_T	3_MyPIAE	126-gi_387154971	126	0.101201996	Normal_extended
3_MyPIAE07_T	3_MyPIAE	127-gi_387154976	127	0.13243289	Normal_extended
3_MyPIAE07_T	3_MyPIAE	605-loc035_id423_p15	605	0.097006665	Normal_extended
3_MyPIAE07_T	3_MyPIAE	607-loc049_id1314_p3	607	0.085826837	Normal_extended
3_MyPIAE07_T	3_MyPIAE	618-loc392_id32_p101	618	0.074709544	Normal_extended
3_MyPIAE07_T	3_MyPIAE	801-C6813_GA36C_p732	801	0.06417816	Normal_extended
3_MyPIAE07_T	3_MyPIAE	802-C9777_GA36C_p1086	802	0.073963784	Normal_extended
3_MyPIAE07_T	3_MyPIAE	803-C22777_GA36A_p300	803	0.072259611	Normal_extended
3_MyPIAE07_T	3_MyPIAE	mean	mean	0.076243138	Normal_extended
3_MyPIAE08_T	3_MyPIAE	002-C10366_p321	2	0.048323506	Normal_extended
3_MyPIAE08_T	3_MyPIAE	015-C17324_p1089	15	0.08642612	Normal_extended
3_MyPIAE08_T	3_MyPIAE	059-C54420_p784	59	0.052809229	Normal_extended
3_MyPIAE08_T	3_MyPIAE	062-C63342_p1271	62	0.081320359	Normal_extended
3_MyPIAE08_T	3_MyPIAE	088-gi_223020458	88	0.06727067	Normal_extended
3_MyPIAE08_T	3_MyPIAE	126-gi_387154971	126	0.119089708	Normal_extended
3_MyPIAE08_T	3_MyPIAE	127-gi_387154976	127	0.118065537	Normal_extended
3_MyPIAE08_T	3_MyPIAE	605-loc035_id423_p15	605	0.091070995	Normal_extended
3_MyPIAE08_T	3_MyPIAE	607-loc049_id1314_p3	607	0.115110401	Normal_extended
3_MyPIAE08_T	3_MyPIAE	618-loc392_id32_p101	618	0.067136577	Normal_extended
3_MyPIAE08_T	3_MyPIAE	801-C6813_GA36C_p732	801	0.063475551	Normal_extended
3_MyPIAE08_T	3_MyPIAE	802-C9777_GA36C_p1086	802	0.07081651	Normal_extended
3_MyPIAE08_T	3_MyPIAE	803-C22777_GA36A_p300	803	0.08484034	Normal_extended
3_MyPIAE08_T	3_MyPIAE	mean	mean	0.081981193	Normal_extended
3_MyPIAE09_T	3_MyPIAE	002-C10366_p321	2	0.04146442	Normal_extended
3_MyPIAE09_T	3_MyPIAE	015-C17324_p1089	15	0.089886199	Normal_extended
3_MyPIAE09_T	3_MyPIAE	059-C54420_p784	59	0.047673651	Normal_extended
3_MyPIAE09_T	3_MyPIAE	062-C63342_p1271	62	0.069596174	Normal_extended
3_MyPIAE09_T	3_MyPIAE	088-gi_223020458	88	0.127614857	Normal_extended
3_MyPIAE09_T	3_MyPIAE	126-gi_387154971	126	0.097409099	Normal_extended
3_MyPIAE09_T	3_MyPIAE	127-gi_387154976	127	0.121558976	Normal_extended
3_MyPIAE09_T	3_MyPIAE	605-loc035_id423_p15	605	0.094935343	Normal_extended
3_MyPIAE09_T	3_MyPIAE	607-loc049_id1314_p3	607	0.096281203	Normal_extended
3_MyPIAE09_T	3_MyPIAE	618-loc392_id32_p101	618	0.055380743	Normal_extended
3_MyPIAE09_T	3_MyPIAE	801-C6813_GA36C_p732	801	0.071248047	Normal_extended
3_MyPIAE09_T	3_MyPIAE	802-C9777_GA36C_p1086	802	0.073448144	Normal_extended
3_MyPIAE09_T	3_MyPIAE	803-C22777_GA36A_p300	803	0.069432315	Normal_extended
3_MyPIAE09_T	3_MyPIAE	mean	mean	0.081225321	Normal_extended
3_MyPIAE10_T	3_MyPIAE	002-C10366_p321	2	0.043554814	Normal_extended
3_MyPIAE10_T	3_MyPIAE	015-C17324_p1089	15	0.095142155	Normal_extended
3_MyPIAE10_T	3_MyPIAE	059-C54420_p784	59	0.048328996	Normal_extended
3_MyPIAE10_T	3_MyPIAE	062-C63342_p1271	62	0.056731075	Normal_extended
3_MyPIAE10_T	3_MyPIAE	088-gi_223020458	88	0.047956643	Normal_extended
3_MyPIAE10_T	3_MyPIAE	126-gi_387154971	126	0.11005492	Normal_extended
3_MyPIAE10_T	3_MyPIAE	127-gi_387154976	127	0.123651705	Normal_extended
3_MyPIAE10_T	3_MyPIAE	605-loc035_id423_p15	605	0.077212162	Normal_extended
3_MyPIAE10_T	3_MyPIAE	607-loc049_id1314_p3	607	0.071837377	Normal_extended
3_MyPIAE10_T	3_MyPIAE	618-loc392_id32_p101	618	0.051672153	Normal_extended
3_MyPIAE10_T	3_MyPIAE	801-C6813_GA36C_p732	801	0.081657499	Normal_extended
3_MyPIAE10_T	3_MyPIAE	802-C9777_GA36C_p1086	802	0.077970473	Normal_extended
3_MyPIAE10_T	3_MyPIAE	803-C22777_GA36A_p300	803	0.06437667	Normal_extended
3_MyPIAE10_T	3_MyPIAE	mean	mean	0.073088203	Normal_extended
3_MyPIAE11_T	3_MyPIAE	002-C10366_p321	2	0.041422983	Normal_extended
3_MyPIAE11_T	3_MyPIAE	015-C17324_p1089	15	0.089884953	Normal_extended
3_MyPIAE11_T	3_MyPIAE	059-C54420_p784	59	0.030088837	Normal_extended
3_MyPIAE11_T	3_MyPIAE	062-C63342_p1271	62	0.070970517	Normal_extended
3_MyPIAE11_T	3_MyPIAE	088-gi_223020458	88	0.055734537	Normal_extended
3_MyPIAE11_T	3_MyPIAE	126-gi_387154971	126	0.110465855	Normal_extended
3_MyPIAE11_T	3_MyPIAE	127-gi_387154976	127	0.120377302	Normal_extended
3_MyPIAE11_T	3_MyPIAE	605-loc035_id423_p15	605	0.107828228	Normal_extended
3_MyPIAE11_T	3_MyPIAE	607-loc049_id1314_p3	607	0.086711311	Normal_extended
3_MyPIAE11_T	3_MyPIAE	618-loc392_id32_p101	618	0.049722208	Normal_extended
3_MyPIAE11_T	3_MyPIAE	801-C6813_GA36C_p732	801	0.064109558	Normal_extended
3_MyPIAE11_T	3_MyPIAE	802-C9777_GA36C_p1086	802	0.056392285	Normal_extended
3_MyPIAE11_T	3_MyPIAE	803-C22777_GA36A_p300	803	0.072471577	Normal_extended
3_MyPIAE11_T	3_MyPIAE	mean	mean	0.073552319	Normal_extended
3_MyPIAE12_T	3_MyPIAE	002-C10366_p321	2	0.036405468	Normal_extended
3_MyPIAE12_T	3_MyPIAE	015-C17324_p1089	15	0.07985362	Normal_extended
3_MyPIAE12_T	3_MyPIAE	059-C54420_p784	59	0.034908564	Normal_extended
3_MyPIAE12_T	3_MyPIAE	062-C63342_p1271	62	0.088687795	Normal_extended
3_MyPIAE12_T	3_MyPIAE	088-gi_223020458	88	0.041957648	Normal_extended
3_MyPIAE12_T	3_MyPIAE	126-gi_387154971	126	0.112453809	Normal_extended
3_MyPIAE12_T	3_MyPIAE	127-gi_387154976	127	0.109151663	Normal_extended
3_MyPIAE12_T	3_MyPIAE	605-loc035_id423_p15	605	0.084693402	Normal_extended
3_MyPIAE12_T	3_MyPIAE	607-loc049_id1314_p3	607	0.054326936	Normal_extended
3_MyPIAE12_T	3_MyPIAE	618-loc392_id32_p101	618	0.079919274	Normal_extended
3_MyPIAE12_T	3_MyPIAE	801-C6813_GA36C_p732	801	0.079296286	Normal_extended
3_MyPIAE12_T	3_MyPIAE	802-C9777_GA36C_p1086	802	0.065213589	Normal_extended
3_MyPIAE12_T	3_MyPIAE	803-C22777_GA36A_p300	803	0.080336574	Normal_extended
3_MyPIAE12_T	3_MyPIAE	mean	mean	0.072861894	Normal_extended
3_MyPIAE13_T	3_MyPIAE	002-C10366_p321	2	0.04253423	Normal_extended
3_MyPIAE13_T	3_MyPIAE	015-C17324_p1089	15	0.10566754	Normal_extended
3_MyPIAE13_T	3_MyPIAE	059-C54420_p784	59	0.027007561	Normal_extended
3_MyPIAE13_T	3_MyPIAE	062-C63342_p1271	62	0.081890106	Normal_extended
3_MyPIAE13_T	3_MyPIAE	088-gi_223020458	88	0.089731343	Normal_extended
3_MyPIAE13_T	3_MyPIAE	126-gi_387154971	126	0.108372202	Normal_extended
3_MyPIAE13_T	3_MyPIAE	127-gi_387154976	127	0.117028338	Normal_extended
3_MyPIAE13_T	3_MyPIAE	605-loc035_id423_p15	605	0.115200407	Normal_extended
3_MyPIAE13_T	3_MyPIAE	607-loc049_id1314_p3	607	0.07805088	Normal_extended
3_MyPIAE13_T	3_MyPIAE	618-loc392_id32_p101	618	0.063023416	Normal_extended
3_MyPIAE13_T	3_MyPIAE	801-C6813_GA36C_p732	801	0.083528049	Normal_extended
3_MyPIAE13_T	3_MyPIAE	802-C9777_GA36C_p1086	802	0.057330802	Normal_extended
3_MyPIAE13_T	3_MyPIAE	803-C22777_GA36A_p300	803	0.042156142	Normal_extended
3_MyPIAE13_T	3_MyPIAE	mean	mean	0.077809309	Normal_extended
3_MyPIAE14_T	3_MyPIAE	002-C10366_p321	2	0.049298813	Normal_extended
3_MyPIAE14_T	3_MyPIAE	015-C17324_p1089	15	0.114873217	Normal_extended
3_MyPIAE14_T	3_MyPIAE	059-C54420_p784	59	0.037730822	Normal_extended
3_MyPIAE14_T	3_MyPIAE	062-C63342_p1271	62	0.066144904	Normal_extended
3_MyPIAE14_T	3_MyPIAE	088-gi_223020458	88	0.049205637	Normal_extended
3_MyPIAE14_T	3_MyPIAE	126-gi_387154971	126	0.105765555	Normal_extended
3_MyPIAE14_T	3_MyPIAE	127-gi_387154976	127	0.114095068	Normal_extended
3_MyPIAE14_T	3_MyPIAE	605-loc035_id423_p15	605	0.109682724	Normal_extended
3_MyPIAE14_T	3_MyPIAE	607-loc049_id1314_p3	607	0.071157753	Normal_extended
3_MyPIAE14_T	3_MyPIAE	618-loc392_id32_p101	618	0.043185046	Normal_extended
3_MyPIAE14_T	3_MyPIAE	801-C6813_GA36C_p732	801	0.072916425	Normal_extended
3_MyPIAE14_T	3_MyPIAE	802-C9777_GA36C_p1086	802	0.059079514	Normal_extended
3_MyPIAE14_T	3_MyPIAE	803-C22777_GA36A_p300	803	0.056900067	Normal_extended
3_MyPIAE14_T	3_MyPIAE	mean	mean	0.073079657	Normal_extended
3_MyPIAE15_T	3_MyPIAE	002-C10366_p321	2	0.063237468	Normal_extended
3_MyPIAE15_T	3_MyPIAE	015-C17324_p1089	15	0.091082323	Normal_extended
3_MyPIAE15_T	3_MyPIAE	059-C54420_p784	59	0.039851292	Normal_extended
3_MyPIAE15_T	3_MyPIAE	062-C63342_p1271	62	0.060819399	Normal_extended
3_MyPIAE15_T	3_MyPIAE	088-gi_223020458	88	0.112207919	Normal_extended
3_MyPIAE15_T	3_MyPIAE	126-gi_387154971	126	0.097458063	Normal_extended
3_MyPIAE15_T	3_MyPIAE	127-gi_387154976	127	0.09899039	Normal_extended
3_MyPIAE15_T	3_MyPIAE	605-loc035_id423_p15	605	0.11955654	Normal_extended
3_MyPIAE15_T	3_MyPIAE	607-loc049_id1314_p3	607	NA	Normal_extended
3_MyPIAE15_T	3_MyPIAE	618-loc392_id32_p101	618	0.052777952	Normal_extended
3_MyPIAE15_T	3_MyPIAE	801-C6813_GA36C_p732	801	0.076046953	Normal_extended
3_MyPIAE15_T	3_MyPIAE	802-C9777_GA36C_p1086	802	0.06477299	Normal_extended
3_MyPIAE15_T	3_MyPIAE	803-C22777_GA36A_p300	803	0.07629313	Normal_extended
3_MyPIAE15_T	3_MyPIAE	mean	mean	0.079424535	Normal_extended
3_MyPIAE17_T	3_MyPIAE	002-C10366_p321	2	0.025974039	Normal_extended
3_MyPIAE17_T	3_MyPIAE	015-C17324_p1089	15	0.075347736	Normal_extended
3_MyPIAE17_T	3_MyPIAE	059-C54420_p784	59	0.066277102	Normal_extended
3_MyPIAE17_T	3_MyPIAE	062-C63342_p1271	62	0.064091363	Normal_extended
3_MyPIAE17_T	3_MyPIAE	088-gi_223020458	88	0.080584663	Normal_extended
3_MyPIAE17_T	3_MyPIAE	126-gi_387154971	126	0.115314405	Normal_extended
3_MyPIAE17_T	3_MyPIAE	127-gi_387154976	127	0.085453184	Normal_extended
3_MyPIAE17_T	3_MyPIAE	605-loc035_id423_p15	605	0.076283871	Normal_extended
3_MyPIAE17_T	3_MyPIAE	607-loc049_id1314_p3	607	0.080472741	Normal_extended
3_MyPIAE17_T	3_MyPIAE	618-loc392_id32_p101	618	0.053870341	Normal_extended
3_MyPIAE17_T	3_MyPIAE	801-C6813_GA36C_p732	801	0.072560639	Normal_extended
3_MyPIAE17_T	3_MyPIAE	802-C9777_GA36C_p1086	802	0.050265888	Normal_extended
3_MyPIAE17_T	3_MyPIAE	803-C22777_GA36A_p300	803	0.047914023	Normal_extended
3_MyPIAE17_T	3_MyPIAE	mean	mean	0.068800769	Normal_extended
3_MyPIAE18_T	3_MyPIAE	002-C10366_p321	2	0.016322417	Normal_extended
3_MyPIAE18_T	3_MyPIAE	015-C17324_p1089	15	0.084016342	Normal_extended
3_MyPIAE18_T	3_MyPIAE	059-C54420_p784	59	0.043081675	Normal_extended
3_MyPIAE18_T	3_MyPIAE	062-C63342_p1271	62	0.071534866	Normal_extended
3_MyPIAE18_T	3_MyPIAE	088-gi_223020458	88	0.06797486	Normal_extended
3_MyPIAE18_T	3_MyPIAE	126-gi_387154971	126	0.072026616	Normal_extended
3_MyPIAE18_T	3_MyPIAE	127-gi_387154976	127	0.115884097	Normal_extended
3_MyPIAE18_T	3_MyPIAE	605-loc035_id423_p15	605	0.097291318	Normal_extended
3_MyPIAE18_T	3_MyPIAE	607-loc049_id1314_p3	607	0.085283657	Normal_extended
3_MyPIAE18_T	3_MyPIAE	618-loc392_id32_p101	618	0.054707175	Normal_extended
3_MyPIAE18_T	3_MyPIAE	801-C6813_GA36C_p732	801	0.057077622	Normal_extended
3_MyPIAE18_T	3_MyPIAE	802-C9777_GA36C_p1086	802	0.045148083	Normal_extended
3_MyPIAE18_T	3_MyPIAE	803-C22777_GA36A_p300	803	0.071209016	Normal_extended
3_MyPIAE18_T	3_MyPIAE	mean	mean	0.067812134	Normal_extended
3_MyPIAE19_T	3_MyPIAE	002-C10366_p321	2	0.024843078	Normal_extended
3_MyPIAE19_T	3_MyPIAE	015-C17324_p1089	15	0.087634892	Normal_extended
3_MyPIAE19_T	3_MyPIAE	059-C54420_p784	59	0.029563956	Normal_extended
3_MyPIAE19_T	3_MyPIAE	062-C63342_p1271	62	0.076780809	Normal_extended
3_MyPIAE19_T	3_MyPIAE	088-gi_223020458	88	0.063433943	Normal_extended
3_MyPIAE19_T	3_MyPIAE	126-gi_387154971	126	0.083384119	Normal_extended
3_MyPIAE19_T	3_MyPIAE	127-gi_387154976	127	0.098315377	Normal_extended
3_MyPIAE19_T	3_MyPIAE	605-loc035_id423_p15	605	0.12164527	Normal_extended
3_MyPIAE19_T	3_MyPIAE	607-loc049_id1314_p3	607	0.077561971	Normal_extended
3_MyPIAE19_T	3_MyPIAE	618-loc392_id32_p101	618	0.076419363	Normal_extended
3_MyPIAE19_T	3_MyPIAE	801-C6813_GA36C_p732	801	0.057754985	Normal_extended
3_MyPIAE19_T	3_MyPIAE	802-C9777_GA36C_p1086	802	0.043112225	Normal_extended
3_MyPIAE19_T	3_MyPIAE	803-C22777_GA36A_p300	803	0.026819626	Normal_extended
3_MyPIAE19_T	3_MyPIAE	mean	mean	0.066713047	Normal_extended
3_MyPIAE20_T	3_MyPIAE	002-C10366_p321	2	0.052637684	Normal_extended
3_MyPIAE20_T	3_MyPIAE	015-C17324_p1089	15	0.132629117	Normal_extended
3_MyPIAE20_T	3_MyPIAE	059-C54420_p784	59	0.027526571	Normal_extended
3_MyPIAE20_T	3_MyPIAE	062-C63342_p1271	62	0.071401435	Normal_extended
3_MyPIAE20_T	3_MyPIAE	088-gi_223020458	88	0.064403837	Normal_extended
3_MyPIAE20_T	3_MyPIAE	126-gi_387154971	126	0.100245644	Normal_extended
3_MyPIAE20_T	3_MyPIAE	127-gi_387154976	127	0.091424777	Normal_extended
3_MyPIAE20_T	3_MyPIAE	605-loc035_id423_p15	605	0.102532603	Normal_extended
3_MyPIAE20_T	3_MyPIAE	607-loc049_id1314_p3	607	0.096613896	Normal_extended
3_MyPIAE20_T	3_MyPIAE	618-loc392_id32_p101	618	0.104005229	Normal_extended
3_MyPIAE20_T	3_MyPIAE	801-C6813_GA36C_p732	801	0.044214431	Normal_extended
3_MyPIAE20_T	3_MyPIAE	802-C9777_GA36C_p1086	802	0.046852132	Normal_extended
3_MyPIAE20_T	3_MyPIAE	803-C22777_GA36A_p300	803	0.087466916	Normal_extended
3_MyPIAE20_T	3_MyPIAE	mean	mean	0.078611867	Normal_extended
3_MyPIAE21_T	3_MyPIAE	002-C10366_p321	2	0.036237862	Normal_extended
3_MyPIAE21_T	3_MyPIAE	015-C17324_p1089	15	0.074793129	Normal_extended
3_MyPIAE21_T	3_MyPIAE	059-C54420_p784	59	0.041698171	Normal_extended
3_MyPIAE21_T	3_MyPIAE	062-C63342_p1271	62	0.173956253	Normal_extended
3_MyPIAE21_T	3_MyPIAE	088-gi_223020458	88	0.101811891	Normal_extended
3_MyPIAE21_T	3_MyPIAE	126-gi_387154971	126	0.107534851	Normal_extended
3_MyPIAE21_T	3_MyPIAE	127-gi_387154976	127	0.081320659	Normal_extended
3_MyPIAE21_T	3_MyPIAE	605-loc035_id423_p15	605	0.099900664	Normal_extended
3_MyPIAE21_T	3_MyPIAE	607-loc049_id1314_p3	607	0.098474773	Normal_extended
3_MyPIAE21_T	3_MyPIAE	618-loc392_id32_p101	618	0.060663432	Normal_extended
3_MyPIAE21_T	3_MyPIAE	801-C6813_GA36C_p732	801	0.071884683	Normal_extended
3_MyPIAE21_T	3_MyPIAE	802-C9777_GA36C_p1086	802	0.041742148	Normal_extended
3_MyPIAE21_T	3_MyPIAE	803-C22777_GA36A_p300	803	0.079719292	Normal_extended
3_MyPIAE21_T	3_MyPIAE	mean	mean	0.082287524	Normal_extended
3_MyPIAE22_T	3_MyPIAE	002-C10366_p321	2	0.053118218	Normal_extended
3_MyPIAE22_T	3_MyPIAE	015-C17324_p1089	15	0.119340991	Normal_extended
3_MyPIAE22_T	3_MyPIAE	059-C54420_p784	59	0.069550751	Normal_extended
3_MyPIAE22_T	3_MyPIAE	062-C63342_p1271	62	0.19518212	Normal_extended
3_MyPIAE22_T	3_MyPIAE	088-gi_223020458	88	0.076008023	Normal_extended
3_MyPIAE22_T	3_MyPIAE	126-gi_387154971	126	0.10497528	Normal_extended
3_MyPIAE22_T	3_MyPIAE	127-gi_387154976	127	0.140179138	Normal_extended
3_MyPIAE22_T	3_MyPIAE	605-loc035_id423_p15	605	0.066880736	Normal_extended
3_MyPIAE22_T	3_MyPIAE	607-loc049_id1314_p3	607	0.098130227	Normal_extended
3_MyPIAE22_T	3_MyPIAE	618-loc392_id32_p101	618	0.053164273	Normal_extended
3_MyPIAE22_T	3_MyPIAE	801-C6813_GA36C_p732	801	0.069001614	Normal_extended
3_MyPIAE22_T	3_MyPIAE	802-C9777_GA36C_p1086	802	0.040648203	Normal_extended
3_MyPIAE22_T	3_MyPIAE	803-C22777_GA36A_p300	803	0.096362	Normal_extended
3_MyPIAE22_T	3_MyPIAE	mean	mean	0.090964737	Normal_extended
3_MyPIAE23_T	3_MyPIAE	002-C10366_p321	2	0.030810292	Normal_extended
3_MyPIAE23_T	3_MyPIAE	015-C17324_p1089	15	0.110019333	Normal_extended
3_MyPIAE23_T	3_MyPIAE	059-C54420_p784	59	0.024250468	Normal_extended
3_MyPIAE23_T	3_MyPIAE	062-C63342_p1271	62	0.072917807	Normal_extended
3_MyPIAE23_T	3_MyPIAE	088-gi_223020458	88	0.032026667	Normal_extended
3_MyPIAE23_T	3_MyPIAE	126-gi_387154971	126	0.101362795	Normal_extended
3_MyPIAE23_T	3_MyPIAE	127-gi_387154976	127	0.106886996	Normal_extended
3_MyPIAE23_T	3_MyPIAE	605-loc035_id423_p15	605	0.105764236	Normal_extended
3_MyPIAE23_T	3_MyPIAE	607-loc049_id1314_p3	607	0.071096509	Normal_extended
3_MyPIAE23_T	3_MyPIAE	618-loc392_id32_p101	618	0.074901897	Normal_extended
3_MyPIAE23_T	3_MyPIAE	801-C6813_GA36C_p732	801	0.077147428	Normal_extended
3_MyPIAE23_T	3_MyPIAE	802-C9777_GA36C_p1086	802	0.063447456	Normal_extended
3_MyPIAE23_T	3_MyPIAE	803-C22777_GA36A_p300	803	0.062397207	Normal_extended
3_MyPIAE23_T	3_MyPIAE	mean	mean	0.071771469	Normal_extended
3_MyPIAE24_T	3_MyPIAE	002-C10366_p321	2	0.043089277	Normal_extended
3_MyPIAE24_T	3_MyPIAE	015-C17324_p1089	15	0.086756922	Normal_extended
3_MyPIAE24_T	3_MyPIAE	059-C54420_p784	59	0.038214051	Normal_extended
3_MyPIAE24_T	3_MyPIAE	062-C63342_p1271	62	0.08284203	Normal_extended
3_MyPIAE24_T	3_MyPIAE	088-gi_223020458	88	0.090143359	Normal_extended
3_MyPIAE24_T	3_MyPIAE	126-gi_387154971	126	0.102746464	Normal_extended
3_MyPIAE24_T	3_MyPIAE	127-gi_387154976	127	0.102703732	Normal_extended
3_MyPIAE24_T	3_MyPIAE	605-loc035_id423_p15	605	0.096546733	Normal_extended
3_MyPIAE24_T	3_MyPIAE	607-loc049_id1314_p3	607	0.093926214	Normal_extended
3_MyPIAE24_T	3_MyPIAE	618-loc392_id32_p101	618	0.054511745	Normal_extended
3_MyPIAE24_T	3_MyPIAE	801-C6813_GA36C_p732	801	0.06228249	Normal_extended
3_MyPIAE24_T	3_MyPIAE	802-C9777_GA36C_p1086	802	0.052489465	Normal_extended
3_MyPIAE24_T	3_MyPIAE	803-C22777_GA36A_p300	803	0.081267767	Normal_extended
3_MyPIAE24_T	3_MyPIAE	mean	mean	0.075963096	Normal_extended
3_MyPIAE25_T	3_MyPIAE	002-C10366_p321	2	0.049868969	Normal_extended
3_MyPIAE25_T	3_MyPIAE	015-C17324_p1089	15	0.087561914	Normal_extended
3_MyPIAE25_T	3_MyPIAE	059-C54420_p784	59	0.037527881	Normal_extended
3_MyPIAE25_T	3_MyPIAE	062-C63342_p1271	62	0.068223291	Normal_extended
3_MyPIAE25_T	3_MyPIAE	088-gi_223020458	88	0.076212989	Normal_extended
3_MyPIAE25_T	3_MyPIAE	126-gi_387154971	126	0.115531983	Normal_extended
3_MyPIAE25_T	3_MyPIAE	127-gi_387154976	127	0.109582031	Normal_extended
3_MyPIAE25_T	3_MyPIAE	605-loc035_id423_p15	605	0.101001731	Normal_extended
3_MyPIAE25_T	3_MyPIAE	607-loc049_id1314_p3	607	0.073928385	Normal_extended
3_MyPIAE25_T	3_MyPIAE	618-loc392_id32_p101	618	0.067062583	Normal_extended
3_MyPIAE25_T	3_MyPIAE	801-C6813_GA36C_p732	801	0.076794906	Normal_extended
3_MyPIAE25_T	3_MyPIAE	802-C9777_GA36C_p1086	802	0.058374365	Normal_extended
3_MyPIAE25_T	3_MyPIAE	803-C22777_GA36A_p300	803	0.058674926	Normal_extended
3_MyPIAE25_T	3_MyPIAE	mean	mean	0.075411227	Normal_extended
3_MyPIAE26_T	3_MyPIAE	002-C10366_p321	2	0.03567512	Normal_extended
3_MyPIAE26_T	3_MyPIAE	015-C17324_p1089	15	0.089820405	Normal_extended
3_MyPIAE26_T	3_MyPIAE	059-C54420_p784	59	0.027462459	Normal_extended
3_MyPIAE26_T	3_MyPIAE	062-C63342_p1271	62	0.091666005	Normal_extended
3_MyPIAE26_T	3_MyPIAE	088-gi_223020458	88	0.113476466	Normal_extended
3_MyPIAE26_T	3_MyPIAE	126-gi_387154971	126	0.09587081	Normal_extended
3_MyPIAE26_T	3_MyPIAE	127-gi_387154976	127	0.16244421	Normal_extended
3_MyPIAE26_T	3_MyPIAE	605-loc035_id423_p15	605	0.078593033	Normal_extended
3_MyPIAE26_T	3_MyPIAE	607-loc049_id1314_p3	607	0.066010775	Normal_extended
3_MyPIAE26_T	3_MyPIAE	618-loc392_id32_p101	618	0.046108622	Normal_extended
3_MyPIAE26_T	3_MyPIAE	801-C6813_GA36C_p732	801	0.072161011	Normal_extended
3_MyPIAE26_T	3_MyPIAE	802-C9777_GA36C_p1086	802	0.045025658	Normal_extended
3_MyPIAE26_T	3_MyPIAE	803-C22777_GA36A_p300	803	0.083260768	Normal_extended
3_MyPIAE26_T	3_MyPIAE	mean	mean	0.077505796	Normal_extended
3_MyPIAE27_T	3_MyPIAE	002-C10366_p321	2	0.0320327	Normal_extended
3_MyPIAE27_T	3_MyPIAE	015-C17324_p1089	15	0.095212876	Normal_extended
3_MyPIAE27_T	3_MyPIAE	059-C54420_p784	59	0.037488855	Normal_extended
3_MyPIAE27_T	3_MyPIAE	062-C63342_p1271	62	0.07576691	Normal_extended
3_MyPIAE27_T	3_MyPIAE	088-gi_223020458	88	0.082066041	Normal_extended
3_MyPIAE27_T	3_MyPIAE	126-gi_387154971	126	0.120632983	Normal_extended
3_MyPIAE27_T	3_MyPIAE	127-gi_387154976	127	0.136553438	Normal_extended
3_MyPIAE27_T	3_MyPIAE	605-loc035_id423_p15	605	0.102221907	Normal_extended
3_MyPIAE27_T	3_MyPIAE	607-loc049_id1314_p3	607	0.065647814	Normal_extended
3_MyPIAE27_T	3_MyPIAE	618-loc392_id32_p101	618	0.036477118	Normal_extended
3_MyPIAE27_T	3_MyPIAE	801-C6813_GA36C_p732	801	0.067268745	Normal_extended
3_MyPIAE27_T	3_MyPIAE	802-C9777_GA36C_p1086	802	0.058139161	Normal_extended
3_MyPIAE27_T	3_MyPIAE	803-C22777_GA36A_p300	803	0.056520733	Normal_extended
3_MyPIAE27_T	3_MyPIAE	mean	mean	0.074309945	Normal_extended
