# Supplementary material for: A single clonal lineage of transmissible cancer identified in two marine mussel species in South America and Europe
Source: eLife. 2019 Nov 5;8:e47788. doi: 10.7554/eLife.47788 (PMC6831032; doi:10.7554/eLife.47788)
Supplement: Figure 6—source data 2. [file elife-47788-fig6-data2.csv]

SubjectID_correc	pop_correc	SNPID	SNPshort	yT_EG	col
1_Barf_30	Barf	002-C10366_p321	2	0.396906363	Cancer
1_Barf_30	Barf	015-C17324_p1089	15	0.242049391	Cancer
1_Barf_30	Barf	026-C23582_p410	26	0.333864634	Cancer
1_Barf_30	Barf	047-C40145_p294	47	0.206255397	Cancer
1_Barf_30	Barf	059-C54420_p784	59	0.255587641	Cancer
1_Barf_30	Barf	061-C6231_p1094	61	0.339851744	Cancer
1_Barf_30	Barf	094-gi_223025780	94	0.145358176	Cancer
1_Barf_30	Barf	117-gi_38635427	117	0.243173694	Cancer
1_Barf_30	Barf	206-R_L04_newbler_C0	206	0.210011862	Cancer
1_Barf_30	Barf	404-gi_384575681	404	0.835883323	Cancer
1_Barf_30	Barf	617-loc359_id5887_p8	617	0.182719522	Cancer
1_Barf_30	Barf	801-C6813_GA36C_p732	801	0.27488248	Cancer
1_Barf_30	Barf	803-C22777_GA36A_p300	803	0.465796329	Cancer
1_Barf_30	Barf	mean	mean	0.31787235	Cancer
2_Holl_08	Holl	002-C10366_p321	2	0.281543555	Cancer
2_Holl_08	Holl	015-C17324_p1089	15	0.133244269	Cancer
2_Holl_08	Holl	026-C23582_p410	26	0.287909219	Cancer
2_Holl_08	Holl	047-C40145_p294	47	0.357493288	Cancer
2_Holl_08	Holl	059-C54420_p784	59	0.214219657	Cancer
2_Holl_08	Holl	061-C6231_p1094	61	0.290504054	Cancer
2_Holl_08	Holl	094-gi_223025780	94	0.247878204	Cancer
2_Holl_08	Holl	117-gi_38635427	117	NA	Cancer
2_Holl_08	Holl	206-R_L04_newbler_C0	206	0.373500045	Cancer
2_Holl_08	Holl	404-gi_384575681	404	0.28850076	Cancer
2_Holl_08	Holl	617-loc359_id5887_p8	617	0.260250133	Cancer
2_Holl_08	Holl	801-C6813_GA36C_p732	801	0.331425267	Cancer
2_Holl_08	Holl	803-C22777_GA36A_p300	803	0.348569145	Cancer
2_Holl_08	Holl	mean	mean	0.284586466	Cancer
3_EB_84H	Lan	002-C10366_p321	2	0.73203568	Cancer
3_EB_84H	Lan	015-C17324_p1089	15	0.591353592	Cancer
3_EB_84H	Lan	026-C23582_p410	26	0.486558301	Cancer
3_EB_84H	Lan	047-C40145_p294	47	0.657531827	Cancer
3_EB_84H	Lan	059-C54420_p784	59	0.667110634	Cancer
3_EB_84H	Lan	061-C6231_p1094	61	0.760534141	Cancer
3_EB_84H	Lan	094-gi_223025780	94	0.486049588	Cancer
3_EB_84H	Lan	117-gi_38635427	117	0.819342098	Cancer
3_EB_84H	Lan	206-R_L04_newbler_C0	206	0.659542994	Cancer
3_EB_84H	Lan	404-gi_384575681	404	0.631345401	Cancer
3_EB_84H	Lan	617-loc359_id5887_p8	617	0.753542239	Cancer
3_EB_84H	Lan	801-C6813_GA36C_p732	801	0.522081805	Cancer
3_EB_84H	Lan	803-C22777_GA36A_p300	803	0.441371464	Cancer
3_EB_84H	Lan	mean	mean	0.631415366	Cancer
3_STBRI_43H	StBri	002-C10366_p321	2	0.77470984	Cancer
3_STBRI_43H	StBri	015-C17324_p1089	15	0.614857481	Cancer
3_STBRI_43H	StBri	026-C23582_p410	26	0.434498187	Cancer
3_STBRI_43H	StBri	047-C40145_p294	47	0.490195573	Cancer
3_STBRI_43H	StBri	059-C54420_p784	59	0.724333984	Cancer
3_STBRI_43H	StBri	061-C6231_p1094	61	0.728412873	Cancer
3_STBRI_43H	StBri	094-gi_223025780	94	0.468203397	Cancer
3_STBRI_43H	StBri	117-gi_38635427	117	0.531313639	Cancer
3_STBRI_43H	StBri	206-R_L04_newbler_C0	206	0.608706264	Cancer
3_STBRI_43H	StBri	404-gi_384575681	404	0.373311831	Cancer
3_STBRI_43H	StBri	617-loc359_id5887_p8	617	0.4621707	Cancer
3_STBRI_43H	StBri	801-C6813_GA36C_p732	801	0.614605404	Cancer
3_STBRI_43H	StBri	803-C22777_GA36A_p300	803	0.603533219	Cancer
3_STBRI_43H	StBri	mean	mean	0.571450184	Cancer
4_Chausey_13	Chausey	002-C10366_p321	2	0.564341338	Cancer
4_Chausey_13	Chausey	015-C17324_p1089	15	0.314483604	Cancer
4_Chausey_13	Chausey	026-C23582_p410	26	0.335990379	Cancer
4_Chausey_13	Chausey	047-C40145_p294	47	0.352752282	Cancer
4_Chausey_13	Chausey	059-C54420_p784	59	0.362602788	Cancer
4_Chausey_13	Chausey	061-C6231_p1094	61	0.554798385	Cancer
4_Chausey_13	Chausey	094-gi_223025780	94	0.292036634	Cancer
4_Chausey_13	Chausey	117-gi_38635427	117	0.502754173	Cancer
4_Chausey_13	Chausey	206-R_L04_newbler_C0	206	0.397547352	Cancer
4_Chausey_13	Chausey	404-gi_384575681	404	0.31584058	Cancer
4_Chausey_13	Chausey	617-loc359_id5887_p8	617	0.357935134	Cancer
4_Chausey_13	Chausey	801-C6813_GA36C_p732	801	0.37683424	Cancer
4_Chausey_13	Chausey	803-C22777_GA36A_p300	803	0.420087777	Cancer
4_Chausey_13	Chausey	mean	mean	0.396000359	Cancer
4_Chausey_5	Chausey	002-C10366_p321	2	0.70724873	Cancer
4_Chausey_5	Chausey	015-C17324_p1089	15	0.398433523	Cancer
4_Chausey_5	Chausey	026-C23582_p410	26	0.494555405	Cancer
4_Chausey_5	Chausey	047-C40145_p294	47	0.364900197	Cancer
4_Chausey_5	Chausey	059-C54420_p784	59	0.563151053	Cancer
4_Chausey_5	Chausey	061-C6231_p1094	61	0.583495194	Cancer
4_Chausey_5	Chausey	094-gi_223025780	94	0.410150604	Cancer
4_Chausey_5	Chausey	117-gi_38635427	117	0.570470854	Cancer
4_Chausey_5	Chausey	206-R_L04_newbler_C0	206	0.446390375	Cancer
4_Chausey_5	Chausey	404-gi_384575681	404	0.40177088	Cancer
4_Chausey_5	Chausey	617-loc359_id5887_p8	617	0.404493005	Cancer
4_Chausey_5	Chausey	801-C6813_GA36C_p732	801	0.440482827	Cancer
4_Chausey_5	Chausey	803-C22777_GA36A_p300	803	0.409953668	Cancer
4_Chausey_5	Chausey	mean	mean	0.47657664	Cancer
2_Holl_09	Holl	002-C10366_p321	2	0.023231257	Normal
2_Holl_09	Holl	015-C17324_p1089	15	0.028793164	Normal
2_Holl_09	Holl	026-C23582_p410	26	0.109741898	Normal
2_Holl_09	Holl	047-C40145_p294	47	0.041009197	Normal
2_Holl_09	Holl	059-C54420_p784	59	0.01221152	Normal
2_Holl_09	Holl	061-C6231_p1094	61	0.089331591	Normal
2_Holl_09	Holl	094-gi_223025780	94	0.03252802	Normal
2_Holl_09	Holl	117-gi_38635427	117	NA	Normal
2_Holl_09	Holl	206-R_L04_newbler_C0	206	0.074022805	Normal
2_Holl_09	Holl	404-gi_384575681	404	0.027352512	Normal
2_Holl_09	Holl	617-loc359_id5887_p8	617	0.017125201	Normal
2_Holl_09	Holl	801-C6813_GA36C_p732	801	0.023189255	Normal
2_Holl_09	Holl	803-C22777_GA36A_p300	803	0.050166173	Normal
2_Holl_09	Holl	mean	mean	0.044058549	Normal
2_Holl_19	Holl	002-C10366_p321	2	0.036832642	Normal
2_Holl_19	Holl	015-C17324_p1089	15	0.009485395	Normal
2_Holl_19	Holl	026-C23582_p410	26	0.1125434	Normal
2_Holl_19	Holl	047-C40145_p294	47	0.048032869	Normal
2_Holl_19	Holl	059-C54420_p784	59	0.007263631	Normal
2_Holl_19	Holl	061-C6231_p1094	61	0.060798134	Normal
2_Holl_19	Holl	094-gi_223025780	94	0.039434968	Normal
2_Holl_19	Holl	117-gi_38635427	117	NA	Normal
2_Holl_19	Holl	206-R_L04_newbler_C0	206	0.093565522	Normal
2_Holl_19	Holl	404-gi_384575681	404	0.04999677	Normal
2_Holl_19	Holl	617-loc359_id5887_p8	617	0.028668009	Normal
2_Holl_19	Holl	801-C6813_GA36C_p732	801	0.07070762	Normal
2_Holl_19	Holl	803-C22777_GA36A_p300	803	0.057162157	Normal
2_Holl_19	Holl	mean	mean	0.051207593	Normal
4_Chausey_10	Chausey	002-C10366_p321	2	0.083218596	Normal
4_Chausey_10	Chausey	015-C17324_p1089	15	0.044937313	Normal
4_Chausey_10	Chausey	026-C23582_p410	26	0.069764992	Normal
4_Chausey_10	Chausey	047-C40145_p294	47	0.091450774	Normal
4_Chausey_10	Chausey	059-C54420_p784	59	0.040552278	Normal
4_Chausey_10	Chausey	061-C6231_p1094	61	0.107391062	Normal
4_Chausey_10	Chausey	094-gi_223025780	94	0.047769645	Normal
4_Chausey_10	Chausey	117-gi_38635427	117	0.067874859	Normal
4_Chausey_10	Chausey	206-R_L04_newbler_C0	206	0.086724001	Normal
4_Chausey_10	Chausey	404-gi_384575681	404	0.048759367	Normal
4_Chausey_10	Chausey	617-loc359_id5887_p8	617	0.553619423	Normal
4_Chausey_10	Chausey	801-C6813_GA36C_p732	801	0.127198389	Normal
4_Chausey_10	Chausey	803-C22777_GA36A_p300	803	0.08518974	Normal
4_Chausey_10	Chausey	mean	mean	0.111880803	Normal
4_Chausey_11	Chausey	002-C10366_p321	2	0.090328765	Normal
4_Chausey_11	Chausey	015-C17324_p1089	15	0.062124209	Normal
4_Chausey_11	Chausey	026-C23582_p410	26	0.098562815	Normal
4_Chausey_11	Chausey	047-C40145_p294	47	0.060623174	Normal
4_Chausey_11	Chausey	059-C54420_p784	59	0.04977588	Normal
4_Chausey_11	Chausey	061-C6231_p1094	61	0.108343107	Normal
4_Chausey_11	Chausey	094-gi_223025780	94	0.043281741	Normal
4_Chausey_11	Chausey	117-gi_38635427	117	0.056352149	Normal
4_Chausey_11	Chausey	206-R_L04_newbler_C0	206	0.079793239	Normal
4_Chausey_11	Chausey	404-gi_384575681	404	0.056472825	Normal
4_Chausey_11	Chausey	617-loc359_id5887_p8	617	0.122539829	Normal
4_Chausey_11	Chausey	801-C6813_GA36C_p732	801	0.115165865	Normal
4_Chausey_11	Chausey	803-C22777_GA36A_p300	803	0.097083457	Normal
4_Chausey_11	Chausey	mean	mean	0.080034389	Normal
1_Barf_16_02	Barf	002-C10366_p321	2	0.060055682	Normal_extended
1_Barf_16_02	Barf	015-C17324_p1089	15	0.037479602	Normal_extended
1_Barf_16_02	Barf	026-C23582_p410	26	0.029665802	Normal_extended
1_Barf_16_02	Barf	047-C40145_p294	47	0.032988777	Normal_extended
1_Barf_16_02	Barf	059-C54420_p784	59	0.05710338	Normal_extended
1_Barf_16_02	Barf	061-C6231_p1094	61	0.015305901	Normal_extended
1_Barf_16_02	Barf	094-gi_223025780	94	0.027800438	Normal_extended
1_Barf_16_02	Barf	117-gi_38635427	117	0.024445601	Normal_extended
1_Barf_16_02	Barf	206-R_L04_newbler_C0	206	0.040327041	Normal_extended
1_Barf_16_02	Barf	404-gi_384575681	404	NA	Normal_extended
1_Barf_16_02	Barf	617-loc359_id5887_p8	617	0.032450795	Normal_extended
1_Barf_16_02	Barf	801-C6813_GA36C_p732	801	0.020295868	Normal_extended
1_Barf_16_02	Barf	803-C22777_GA36A_p300	803	0.031987262	Normal_extended
1_Barf_16_02	Barf	mean	mean	0.034158846	Normal_extended
1_Barf_16_03	Barf	002-C10366_p321	2	0.057075333	Normal_extended
1_Barf_16_03	Barf	015-C17324_p1089	15	0.041092916	Normal_extended
1_Barf_16_03	Barf	026-C23582_p410	26	0.039478914	Normal_extended
1_Barf_16_03	Barf	047-C40145_p294	47	0.047599631	Normal_extended
1_Barf_16_03	Barf	059-C54420_p784	59	0.055641745	Normal_extended
1_Barf_16_03	Barf	061-C6231_p1094	61	0.032584765	Normal_extended
1_Barf_16_03	Barf	094-gi_223025780	94	0.021126185	Normal_extended
1_Barf_16_03	Barf	117-gi_38635427	117	0.023931848	Normal_extended
1_Barf_16_03	Barf	206-R_L04_newbler_C0	206	0.026610067	Normal_extended
1_Barf_16_03	Barf	404-gi_384575681	404	NA	Normal_extended
1_Barf_16_03	Barf	617-loc359_id5887_p8	617	0.027792291	Normal_extended
1_Barf_16_03	Barf	801-C6813_GA36C_p732	801	0.024961572	Normal_extended
1_Barf_16_03	Barf	803-C22777_GA36A_p300	803	0.031059126	Normal_extended
1_Barf_16_03	Barf	mean	mean	0.035746199	Normal_extended
1_Barf_16_04	Barf	002-C10366_p321	2	0.067799594	Normal_extended
1_Barf_16_04	Barf	015-C17324_p1089	15	0.029605786	Normal_extended
1_Barf_16_04	Barf	026-C23582_p410	26	0.053690282	Normal_extended
1_Barf_16_04	Barf	047-C40145_p294	47	0.037477832	Normal_extended
1_Barf_16_04	Barf	059-C54420_p784	59	0.044201521	Normal_extended
1_Barf_16_04	Barf	061-C6231_p1094	61	0.026252824	Normal_extended
1_Barf_16_04	Barf	094-gi_223025780	94	0.029651735	Normal_extended
1_Barf_16_04	Barf	117-gi_38635427	117	0.027613848	Normal_extended
1_Barf_16_04	Barf	206-R_L04_newbler_C0	206	0.034570029	Normal_extended
1_Barf_16_04	Barf	404-gi_384575681	404	NA	Normal_extended
1_Barf_16_04	Barf	617-loc359_id5887_p8	617	0.054942327	Normal_extended
1_Barf_16_04	Barf	801-C6813_GA36C_p732	801	0.036336468	Normal_extended
1_Barf_16_04	Barf	803-C22777_GA36A_p300	803	0.047833854	Normal_extended
1_Barf_16_04	Barf	mean	mean	0.040831342	Normal_extended
1_Barf_16_05	Barf	002-C10366_p321	2	0.06564574	Normal_extended
1_Barf_16_05	Barf	015-C17324_p1089	15	0.037864128	Normal_extended
1_Barf_16_05	Barf	026-C23582_p410	26	0.042319842	Normal_extended
1_Barf_16_05	Barf	047-C40145_p294	47	0.01979781	Normal_extended
1_Barf_16_05	Barf	059-C54420_p784	59	0.043641515	Normal_extended
1_Barf_16_05	Barf	061-C6231_p1094	61	0.026112621	Normal_extended
1_Barf_16_05	Barf	094-gi_223025780	94	0.029985179	Normal_extended
1_Barf_16_05	Barf	117-gi_38635427	117	0.032461547	Normal_extended
1_Barf_16_05	Barf	206-R_L04_newbler_C0	206	0.041682597	Normal_extended
1_Barf_16_05	Barf	404-gi_384575681	404	NA	Normal_extended
1_Barf_16_05	Barf	617-loc359_id5887_p8	617	0.037537984	Normal_extended
1_Barf_16_05	Barf	801-C6813_GA36C_p732	801	0.032308038	Normal_extended
1_Barf_16_05	Barf	803-C22777_GA36A_p300	803	0.063455447	Normal_extended
1_Barf_16_05	Barf	mean	mean	0.039401037	Normal_extended
1_Barf_16_06	Barf	002-C10366_p321	2	0.061625228	Normal_extended
1_Barf_16_06	Barf	015-C17324_p1089	15	0.02847983	Normal_extended
1_Barf_16_06	Barf	026-C23582_p410	26	0.048868665	Normal_extended
1_Barf_16_06	Barf	047-C40145_p294	47	0.042193925	Normal_extended
1_Barf_16_06	Barf	059-C54420_p784	59	0.048599285	Normal_extended
1_Barf_16_06	Barf	061-C6231_p1094	61	0.011592302	Normal_extended
1_Barf_16_06	Barf	094-gi_223025780	94	0.029568497	Normal_extended
1_Barf_16_06	Barf	117-gi_38635427	117	0.025061587	Normal_extended
1_Barf_16_06	Barf	206-R_L04_newbler_C0	206	0.039296968	Normal_extended
1_Barf_16_06	Barf	404-gi_384575681	404	NA	Normal_extended
1_Barf_16_06	Barf	617-loc359_id5887_p8	617	0.029540844	Normal_extended
1_Barf_16_06	Barf	801-C6813_GA36C_p732	801	0.026326102	Normal_extended
1_Barf_16_06	Barf	803-C22777_GA36A_p300	803	0.062831725	Normal_extended
1_Barf_16_06	Barf	mean	mean	0.03783208	Normal_extended
1_Barf_16_07	Barf	002-C10366_p321	2	0.059409153	Normal_extended
1_Barf_16_07	Barf	015-C17324_p1089	15	0.029485833	Normal_extended
1_Barf_16_07	Barf	026-C23582_p410	26	0.039163956	Normal_extended
1_Barf_16_07	Barf	047-C40145_p294	47	0.036170317	Normal_extended
1_Barf_16_07	Barf	059-C54420_p784	59	0.042152046	Normal_extended
1_Barf_16_07	Barf	061-C6231_p1094	61	0.034456609	Normal_extended
1_Barf_16_07	Barf	094-gi_223025780	94	0.030181968	Normal_extended
1_Barf_16_07	Barf	117-gi_38635427	117	0.026214578	Normal_extended
1_Barf_16_07	Barf	206-R_L04_newbler_C0	206	0.030776606	Normal_extended
1_Barf_16_07	Barf	404-gi_384575681	404	NA	Normal_extended
1_Barf_16_07	Barf	617-loc359_id5887_p8	617	0.026870842	Normal_extended
1_Barf_16_07	Barf	801-C6813_GA36C_p732	801	0.028562233	Normal_extended
1_Barf_16_07	Barf	803-C22777_GA36A_p300	803	0.06045133	Normal_extended
1_Barf_16_07	Barf	mean	mean	0.036991289	Normal_extended
1_Barf_16_08	Barf	002-C10366_p321	2	0.054119076	Normal_extended
1_Barf_16_08	Barf	015-C17324_p1089	15	0.027604035	Normal_extended
1_Barf_16_08	Barf	026-C23582_p410	26	0.053961426	Normal_extended
1_Barf_16_08	Barf	047-C40145_p294	47	0.010471503	Normal_extended
1_Barf_16_08	Barf	059-C54420_p784	59	0.048906311	Normal_extended
1_Barf_16_08	Barf	061-C6231_p1094	61	0.038778219	Normal_extended
1_Barf_16_08	Barf	094-gi_223025780	94	0.028069544	Normal_extended
1_Barf_16_08	Barf	117-gi_38635427	117	0.024430853	Normal_extended
1_Barf_16_08	Barf	206-R_L04_newbler_C0	206	0.017141789	Normal_extended
1_Barf_16_08	Barf	404-gi_384575681	404	NA	Normal_extended
1_Barf_16_08	Barf	617-loc359_id5887_p8	617	0.03726626	Normal_extended
1_Barf_16_08	Barf	801-C6813_GA36C_p732	801	0.023883979	Normal_extended
1_Barf_16_08	Barf	803-C22777_GA36A_p300	803	0.071168951	Normal_extended
1_Barf_16_08	Barf	mean	mean	0.036316829	Normal_extended
1_Barf_16_09	Barf	002-C10366_p321	2	0.054817516	Normal_extended
1_Barf_16_09	Barf	015-C17324_p1089	15	0.029871225	Normal_extended
1_Barf_16_09	Barf	026-C23582_p410	26	0.012604827	Normal_extended
1_Barf_16_09	Barf	047-C40145_p294	47	0.041882754	Normal_extended
1_Barf_16_09	Barf	059-C54420_p784	59	0.047342222	Normal_extended
1_Barf_16_09	Barf	061-C6231_p1094	61	0.027509497	Normal_extended
1_Barf_16_09	Barf	094-gi_223025780	94	0.026806954	Normal_extended
1_Barf_16_09	Barf	117-gi_38635427	117	0.02730579	Normal_extended
1_Barf_16_09	Barf	206-R_L04_newbler_C0	206	0.03936124	Normal_extended
1_Barf_16_09	Barf	404-gi_384575681	404	NA	Normal_extended
1_Barf_16_09	Barf	617-loc359_id5887_p8	617	0.031681938	Normal_extended
1_Barf_16_09	Barf	801-C6813_GA36C_p732	801	0.031356637	Normal_extended
1_Barf_16_09	Barf	803-C22777_GA36A_p300	803	0.083329356	Normal_extended
1_Barf_16_09	Barf	mean	mean	0.037822496	Normal_extended
1_Barf_16_10	Barf	002-C10366_p321	2	0.054766318	Normal_extended
1_Barf_16_10	Barf	015-C17324_p1089	15	0.02570518	Normal_extended
1_Barf_16_10	Barf	026-C23582_p410	26	0.055122842	Normal_extended
1_Barf_16_10	Barf	047-C40145_p294	47	0.062712516	Normal_extended
1_Barf_16_10	Barf	059-C54420_p784	59	0.051412847	Normal_extended
1_Barf_16_10	Barf	061-C6231_p1094	61	0.027371166	Normal_extended
1_Barf_16_10	Barf	094-gi_223025780	94	0.029231486	Normal_extended
1_Barf_16_10	Barf	117-gi_38635427	117	0.02535407	Normal_extended
1_Barf_16_10	Barf	206-R_L04_newbler_C0	206	0.04540914	Normal_extended
1_Barf_16_10	Barf	404-gi_384575681	404	NA	Normal_extended
1_Barf_16_10	Barf	617-loc359_id5887_p8	617	0.027772378	Normal_extended
1_Barf_16_10	Barf	801-C6813_GA36C_p732	801	0.030930497	Normal_extended
1_Barf_16_10	Barf	803-C22777_GA36A_p300	803	0.058171002	Normal_extended
1_Barf_16_10	Barf	mean	mean	0.041163287	Normal_extended
1_Barf_16_11	Barf	002-C10366_p321	2	0.051354874	Normal_extended
1_Barf_16_11	Barf	015-C17324_p1089	15	0.030556024	Normal_extended
1_Barf_16_11	Barf	026-C23582_p410	26	0.092770375	Normal_extended
1_Barf_16_11	Barf	047-C40145_p294	47	0.071483504	Normal_extended
1_Barf_16_11	Barf	059-C54420_p784	59	0.044391693	Normal_extended
1_Barf_16_11	Barf	061-C6231_p1094	61	0.02881919	Normal_extended
1_Barf_16_11	Barf	094-gi_223025780	94	0.019725768	Normal_extended
1_Barf_16_11	Barf	117-gi_38635427	117	0.031375393	Normal_extended
1_Barf_16_11	Barf	206-R_L04_newbler_C0	206	0.042851521	Normal_extended
1_Barf_16_11	Barf	404-gi_384575681	404	NA	Normal_extended
1_Barf_16_11	Barf	617-loc359_id5887_p8	617	0.017603031	Normal_extended
1_Barf_16_11	Barf	801-C6813_GA36C_p732	801	0.026526147	Normal_extended
1_Barf_16_11	Barf	803-C22777_GA36A_p300	803	0.047844657	Normal_extended
1_Barf_16_11	Barf	mean	mean	0.042108515	Normal_extended
1_Barf_16_12	Barf	002-C10366_p321	2	0.052430529	Normal_extended
1_Barf_16_12	Barf	015-C17324_p1089	15	0.028722234	Normal_extended
1_Barf_16_12	Barf	026-C23582_p410	26	0.050569829	Normal_extended
1_Barf_16_12	Barf	047-C40145_p294	47	0.071044499	Normal_extended
1_Barf_16_12	Barf	059-C54420_p784	59	0.039649301	Normal_extended
1_Barf_16_12	Barf	061-C6231_p1094	61	0.047823959	Normal_extended
1_Barf_16_12	Barf	094-gi_223025780	94	0.028608247	Normal_extended
1_Barf_16_12	Barf	117-gi_38635427	117	0.02500603	Normal_extended
1_Barf_16_12	Barf	206-R_L04_newbler_C0	206	0.046922929	Normal_extended
1_Barf_16_12	Barf	404-gi_384575681	404	NA	Normal_extended
1_Barf_16_12	Barf	617-loc359_id5887_p8	617	0.026002863	Normal_extended
1_Barf_16_12	Barf	801-C6813_GA36C_p732	801	0.025115608	Normal_extended
1_Barf_16_12	Barf	803-C22777_GA36A_p300	803	0.062409597	Normal_extended
1_Barf_16_12	Barf	mean	mean	0.042025469	Normal_extended
1_Barf_16_13	Barf	002-C10366_p321	2	0.054174055	Normal_extended
1_Barf_16_13	Barf	015-C17324_p1089	15	0.02740383	Normal_extended
1_Barf_16_13	Barf	026-C23582_p410	26	0.054945619	Normal_extended
1_Barf_16_13	Barf	047-C40145_p294	47	0.068245746	Normal_extended
1_Barf_16_13	Barf	059-C54420_p784	59	0.044018045	Normal_extended
1_Barf_16_13	Barf	061-C6231_p1094	61	0.038972147	Normal_extended
1_Barf_16_13	Barf	094-gi_223025780	94	0.029635045	Normal_extended
1_Barf_16_13	Barf	117-gi_38635427	117	0.02375527	Normal_extended
1_Barf_16_13	Barf	206-R_L04_newbler_C0	206	0.01678996	Normal_extended
1_Barf_16_13	Barf	404-gi_384575681	404	NA	Normal_extended
1_Barf_16_13	Barf	617-loc359_id5887_p8	617	0.021069209	Normal_extended
1_Barf_16_13	Barf	801-C6813_GA36C_p732	801	0.027473667	Normal_extended
1_Barf_16_13	Barf	803-C22777_GA36A_p300	803	0.06097323	Normal_extended
1_Barf_16_13	Barf	mean	mean	0.038954652	Normal_extended
1_Barf_16_14	Barf	002-C10366_p321	2	0.057520377	Normal_extended
1_Barf_16_14	Barf	015-C17324_p1089	15	0.030686285	Normal_extended
1_Barf_16_14	Barf	026-C23582_p410	26	0.035522644	Normal_extended
1_Barf_16_14	Barf	047-C40145_p294	47	0.046144729	Normal_extended
1_Barf_16_14	Barf	059-C54420_p784	59	0.051395062	Normal_extended
1_Barf_16_14	Barf	061-C6231_p1094	61	0.029708284	Normal_extended
1_Barf_16_14	Barf	094-gi_223025780	94	0.027962537	Normal_extended
1_Barf_16_14	Barf	117-gi_38635427	117	0.022301477	Normal_extended
1_Barf_16_14	Barf	206-R_L04_newbler_C0	206	0.028932919	Normal_extended
1_Barf_16_14	Barf	404-gi_384575681	404	NA	Normal_extended
1_Barf_16_14	Barf	617-loc359_id5887_p8	617	0.028259349	Normal_extended
1_Barf_16_14	Barf	801-C6813_GA36C_p732	801	0.026367882	Normal_extended
1_Barf_16_14	Barf	803-C22777_GA36A_p300	803	0.06176238	Normal_extended
1_Barf_16_14	Barf	mean	mean	0.03721366	Normal_extended
1_Barf_16_15	Barf	002-C10366_p321	2	0.05508275	Normal_extended
1_Barf_16_15	Barf	015-C17324_p1089	15	0.044332883	Normal_extended
1_Barf_16_15	Barf	026-C23582_p410	26	0.033644234	Normal_extended
1_Barf_16_15	Barf	047-C40145_p294	47	0.035124119	Normal_extended
1_Barf_16_15	Barf	059-C54420_p784	59	0.047323067	Normal_extended
1_Barf_16_15	Barf	061-C6231_p1094	61	0.014147221	Normal_extended
1_Barf_16_15	Barf	094-gi_223025780	94	0.020001897	Normal_extended
1_Barf_16_15	Barf	117-gi_38635427	117	0.025511497	Normal_extended
1_Barf_16_15	Barf	206-R_L04_newbler_C0	206	0.03277271	Normal_extended
1_Barf_16_15	Barf	404-gi_384575681	404	NA	Normal_extended
1_Barf_16_15	Barf	617-loc359_id5887_p8	617	0.030948883	Normal_extended
1_Barf_16_15	Barf	801-C6813_GA36C_p732	801	0.026592826	Normal_extended
1_Barf_16_15	Barf	803-C22777_GA36A_p300	803	0.054196899	Normal_extended
1_Barf_16_15	Barf	mean	mean	0.034973249	Normal_extended
1_Barf_16_16	Barf	002-C10366_p321	2	0.069845294	Normal_extended
1_Barf_16_16	Barf	015-C17324_p1089	15	0.030221465	Normal_extended
1_Barf_16_16	Barf	026-C23582_p410	26	0.032348126	Normal_extended
1_Barf_16_16	Barf	047-C40145_p294	47	0.051515901	Normal_extended
1_Barf_16_16	Barf	059-C54420_p784	59	0.046382396	Normal_extended
1_Barf_16_16	Barf	061-C6231_p1094	61	0.027833647	Normal_extended
1_Barf_16_16	Barf	094-gi_223025780	94	0.031607437	Normal_extended
1_Barf_16_16	Barf	117-gi_38635427	117	0.029163669	Normal_extended
1_Barf_16_16	Barf	206-R_L04_newbler_C0	206	0.024212792	Normal_extended
1_Barf_16_16	Barf	404-gi_384575681	404	NA	Normal_extended
1_Barf_16_16	Barf	617-loc359_id5887_p8	617	0.069961118	Normal_extended
1_Barf_16_16	Barf	801-C6813_GA36C_p732	801	0.038912545	Normal_extended
1_Barf_16_16	Barf	803-C22777_GA36A_p300	803	0.02942858	Normal_extended
1_Barf_16_16	Barf	mean	mean	0.040119414	Normal_extended
1_Barf_16_17	Barf	002-C10366_p321	2	0.065104542	Normal_extended
1_Barf_16_17	Barf	015-C17324_p1089	15	0.032691104	Normal_extended
1_Barf_16_17	Barf	026-C23582_p410	26	0.027291316	Normal_extended
1_Barf_16_17	Barf	047-C40145_p294	47	0.028528897	Normal_extended
1_Barf_16_17	Barf	059-C54420_p784	59	0.051818298	Normal_extended
1_Barf_16_17	Barf	061-C6231_p1094	61	0.028561527	Normal_extended
1_Barf_16_17	Barf	094-gi_223025780	94	0.025834112	Normal_extended
1_Barf_16_17	Barf	117-gi_38635427	117	0.02917309	Normal_extended
1_Barf_16_17	Barf	206-R_L04_newbler_C0	206	0.042773226	Normal_extended
1_Barf_16_17	Barf	404-gi_384575681	404	NA	Normal_extended
1_Barf_16_17	Barf	617-loc359_id5887_p8	617	0.037497922	Normal_extended
1_Barf_16_17	Barf	801-C6813_GA36C_p732	801	0.028912348	Normal_extended
1_Barf_16_17	Barf	803-C22777_GA36A_p300	803	0.057136327	Normal_extended
1_Barf_16_17	Barf	mean	mean	0.037943559	Normal_extended
1_Barf_16_18	Barf	002-C10366_p321	2	0.05913084	Normal_extended
1_Barf_16_18	Barf	015-C17324_p1089	15	0.032993404	Normal_extended
1_Barf_16_18	Barf	026-C23582_p410	26	0.035177991	Normal_extended
1_Barf_16_18	Barf	047-C40145_p294	47	0.030627486	Normal_extended
1_Barf_16_18	Barf	059-C54420_p784	59	0.053375031	Normal_extended
1_Barf_16_18	Barf	061-C6231_p1094	61	0.028617227	Normal_extended
1_Barf_16_18	Barf	094-gi_223025780	94	0.030517884	Normal_extended
1_Barf_16_18	Barf	117-gi_38635427	117	0.029241475	Normal_extended
1_Barf_16_18	Barf	206-R_L04_newbler_C0	206	0.026532749	Normal_extended
1_Barf_16_18	Barf	404-gi_384575681	404	NA	Normal_extended
1_Barf_16_18	Barf	617-loc359_id5887_p8	617	0.032424179	Normal_extended
1_Barf_16_18	Barf	801-C6813_GA36C_p732	801	0.031569409	Normal_extended
1_Barf_16_18	Barf	803-C22777_GA36A_p300	803	0.062891641	Normal_extended
1_Barf_16_18	Barf	mean	mean	0.037758276	Normal_extended
1_Barf_16_19	Barf	002-C10366_p321	2	0.058610262	Normal_extended
1_Barf_16_19	Barf	015-C17324_p1089	15	0.030893068	Normal_extended
1_Barf_16_19	Barf	026-C23582_p410	26	0.040877848	Normal_extended
1_Barf_16_19	Barf	047-C40145_p294	47	0.050292182	Normal_extended
1_Barf_16_19	Barf	059-C54420_p784	59	0.049963578	Normal_extended
1_Barf_16_19	Barf	061-C6231_p1094	61	0.017398289	Normal_extended
1_Barf_16_19	Barf	094-gi_223025780	94	0.029312505	Normal_extended
1_Barf_16_19	Barf	117-gi_38635427	117	0.027575684	Normal_extended
1_Barf_16_19	Barf	206-R_L04_newbler_C0	206	0.033465645	Normal_extended
1_Barf_16_19	Barf	404-gi_384575681	404	NA	Normal_extended
1_Barf_16_19	Barf	617-loc359_id5887_p8	617	0.028524957	Normal_extended
1_Barf_16_19	Barf	801-C6813_GA36C_p732	801	0.027522431	Normal_extended
1_Barf_16_19	Barf	803-C22777_GA36A_p300	803	0.041960991	Normal_extended
1_Barf_16_19	Barf	mean	mean	0.036366453	Normal_extended
1_Barf_16_20	Barf	002-C10366_p321	2	0.055683861	Normal_extended
1_Barf_16_20	Barf	015-C17324_p1089	15	0.02670412	Normal_extended
1_Barf_16_20	Barf	026-C23582_p410	26	0.042137306	Normal_extended
1_Barf_16_20	Barf	047-C40145_p294	47	0.025062293	Normal_extended
1_Barf_16_20	Barf	059-C54420_p784	59	0.056329445	Normal_extended
1_Barf_16_20	Barf	061-C6231_p1094	61	0.039094976	Normal_extended
1_Barf_16_20	Barf	094-gi_223025780	94	0.033489988	Normal_extended
1_Barf_16_20	Barf	117-gi_38635427	117	0.028110021	Normal_extended
1_Barf_16_20	Barf	206-R_L04_newbler_C0	206	0.03986578	Normal_extended
1_Barf_16_20	Barf	404-gi_384575681	404	NA	Normal_extended
1_Barf_16_20	Barf	617-loc359_id5887_p8	617	0.027073289	Normal_extended
1_Barf_16_20	Barf	801-C6813_GA36C_p732	801	0.029021121	Normal_extended
1_Barf_16_20	Barf	803-C22777_GA36A_p300	803	0.060160026	Normal_extended
1_Barf_16_20	Barf	mean	mean	0.038561019	Normal_extended
1_Barf_16_21	Barf	002-C10366_p321	2	0.060045268	Normal_extended
1_Barf_16_21	Barf	015-C17324_p1089	15	0.027691724	Normal_extended
1_Barf_16_21	Barf	026-C23582_p410	26	0.03722338	Normal_extended
1_Barf_16_21	Barf	047-C40145_p294	47	0.047405834	Normal_extended
1_Barf_16_21	Barf	059-C54420_p784	59	0.054386803	Normal_extended
1_Barf_16_21	Barf	061-C6231_p1094	61	0.053160398	Normal_extended
1_Barf_16_21	Barf	094-gi_223025780	94	0.033248479	Normal_extended
1_Barf_16_21	Barf	117-gi_38635427	117	0.041125129	Normal_extended
1_Barf_16_21	Barf	206-R_L04_newbler_C0	206	0.049148875	Normal_extended
1_Barf_16_21	Barf	404-gi_384575681	404	NA	Normal_extended
1_Barf_16_21	Barf	617-loc359_id5887_p8	617	0.028377777	Normal_extended
1_Barf_16_21	Barf	801-C6813_GA36C_p732	801	0.030019705	Normal_extended
1_Barf_16_21	Barf	803-C22777_GA36A_p300	803	0.084936309	Normal_extended
1_Barf_16_21	Barf	mean	mean	0.04556414	Normal_extended
1_Barf_16_22	Barf	002-C10366_p321	2	0.057033356	Normal_extended
1_Barf_16_22	Barf	015-C17324_p1089	15	0.026289502	Normal_extended
1_Barf_16_22	Barf	026-C23582_p410	26	0.044115388	Normal_extended
1_Barf_16_22	Barf	047-C40145_p294	47	0.052661236	Normal_extended
1_Barf_16_22	Barf	059-C54420_p784	59	0.044672771	Normal_extended
1_Barf_16_22	Barf	061-C6231_p1094	61	0.035744791	Normal_extended
1_Barf_16_22	Barf	094-gi_223025780	94	0.027920587	Normal_extended
1_Barf_16_22	Barf	117-gi_38635427	117	0.027179404	Normal_extended
1_Barf_16_22	Barf	206-R_L04_newbler_C0	206	0.043496046	Normal_extended
1_Barf_16_22	Barf	404-gi_384575681	404	NA	Normal_extended
1_Barf_16_22	Barf	617-loc359_id5887_p8	617	0.034018138	Normal_extended
1_Barf_16_22	Barf	801-C6813_GA36C_p732	801	0.032981314	Normal_extended
1_Barf_16_22	Barf	803-C22777_GA36A_p300	803	0.05949805	Normal_extended
1_Barf_16_22	Barf	mean	mean	0.040467549	Normal_extended
1_Barf_16_23	Barf	002-C10366_p321	2	0.051841848	Normal_extended
1_Barf_16_23	Barf	015-C17324_p1089	15	0.032711133	Normal_extended
1_Barf_16_23	Barf	026-C23582_p410	26	0.05678048	Normal_extended
1_Barf_16_23	Barf	047-C40145_p294	47	0.048065137	Normal_extended
1_Barf_16_23	Barf	059-C54420_p784	59	0.048135188	Normal_extended
1_Barf_16_23	Barf	061-C6231_p1094	61	0.04001682	Normal_extended
1_Barf_16_23	Barf	094-gi_223025780	94	0.031093076	Normal_extended
1_Barf_16_23	Barf	117-gi_38635427	117	0.024300821	Normal_extended
1_Barf_16_23	Barf	206-R_L04_newbler_C0	206	0.043742877	Normal_extended
1_Barf_16_23	Barf	404-gi_384575681	404	NA	Normal_extended
1_Barf_16_23	Barf	617-loc359_id5887_p8	617	0.057332289	Normal_extended
1_Barf_16_23	Barf	801-C6813_GA36C_p732	801	0.036309809	Normal_extended
1_Barf_16_23	Barf	803-C22777_GA36A_p300	803	0.063469746	Normal_extended
1_Barf_16_23	Barf	mean	mean	0.044483269	Normal_extended
1_Barf_16_24	Barf	002-C10366_p321	2	0.05484223	Normal_extended
1_Barf_16_24	Barf	015-C17324_p1089	15	0.026432993	Normal_extended
1_Barf_16_24	Barf	026-C23582_p410	26	0.028586427	Normal_extended
1_Barf_16_24	Barf	047-C40145_p294	47	NA	Normal_extended
1_Barf_16_24	Barf	059-C54420_p784	59	0.04682607	Normal_extended
1_Barf_16_24	Barf	061-C6231_p1094	61	0.039842407	Normal_extended
1_Barf_16_24	Barf	094-gi_223025780	94	0.036716674	Normal_extended
1_Barf_16_24	Barf	117-gi_38635427	117	0.028052632	Normal_extended
1_Barf_16_24	Barf	206-R_L04_newbler_C0	206	0.051550439	Normal_extended
1_Barf_16_24	Barf	404-gi_384575681	404	NA	Normal_extended
1_Barf_16_24	Barf	617-loc359_id5887_p8	617	0.031267834	Normal_extended
1_Barf_16_24	Barf	801-C6813_GA36C_p732	801	0.03049871	Normal_extended
1_Barf_16_24	Barf	803-C22777_GA36A_p300	803	0.072333817	Normal_extended
1_Barf_16_24	Barf	mean	mean	0.04063184	Normal_extended
1_Barf_16_25	Barf	002-C10366_p321	2	0.052299645	Normal_extended
1_Barf_16_25	Barf	015-C17324_p1089	15	0.030438223	Normal_extended
1_Barf_16_25	Barf	026-C23582_p410	26	0.049981096	Normal_extended
1_Barf_16_25	Barf	047-C40145_p294	47	0.046211328	Normal_extended
1_Barf_16_25	Barf	059-C54420_p784	59	0.048227533	Normal_extended
1_Barf_16_25	Barf	061-C6231_p1094	61	0.05637499	Normal_extended
1_Barf_16_25	Barf	094-gi_223025780	94	0.028913361	Normal_extended
1_Barf_16_25	Barf	117-gi_38635427	117	0.028811841	Normal_extended
1_Barf_16_25	Barf	206-R_L04_newbler_C0	206	0.051258776	Normal_extended
1_Barf_16_25	Barf	404-gi_384575681	404	NA	Normal_extended
1_Barf_16_25	Barf	617-loc359_id5887_p8	617	0.025082293	Normal_extended
1_Barf_16_25	Barf	801-C6813_GA36C_p732	801	0.03212301	Normal_extended
1_Barf_16_25	Barf	803-C22777_GA36A_p300	803	0.057890592	Normal_extended
1_Barf_16_25	Barf	mean	mean	0.042301057	Normal_extended
1_Barf_16_26	Barf	002-C10366_p321	2	0.060434377	Normal_extended
1_Barf_16_26	Barf	015-C17324_p1089	15	0.044586421	Normal_extended
1_Barf_16_26	Barf	026-C23582_p410	26	0.011901344	Normal_extended
1_Barf_16_26	Barf	047-C40145_p294	47	0.05630127	Normal_extended
1_Barf_16_26	Barf	059-C54420_p784	59	0.047451916	Normal_extended
1_Barf_16_26	Barf	061-C6231_p1094	61	0.037263072	Normal_extended
1_Barf_16_26	Barf	094-gi_223025780	94	0.024046798	Normal_extended
1_Barf_16_26	Barf	117-gi_38635427	117	0.025323215	Normal_extended
1_Barf_16_26	Barf	206-R_L04_newbler_C0	206	0.041227503	Normal_extended
1_Barf_16_26	Barf	404-gi_384575681	404	NA	Normal_extended
1_Barf_16_26	Barf	617-loc359_id5887_p8	617	0.027896673	Normal_extended
1_Barf_16_26	Barf	801-C6813_GA36C_p732	801	0.032268436	Normal_extended
1_Barf_16_26	Barf	803-C22777_GA36A_p300	803	0.042842733	Normal_extended
1_Barf_16_26	Barf	mean	mean	0.037628646	Normal_extended
1_Barf_16_27	Barf	002-C10366_p321	2	0.055661755	Normal_extended
1_Barf_16_27	Barf	015-C17324_p1089	15	0.041184087	Normal_extended
1_Barf_16_27	Barf	026-C23582_p410	26	0.023316616	Normal_extended
1_Barf_16_27	Barf	047-C40145_p294	47	0.044330632	Normal_extended
1_Barf_16_27	Barf	059-C54420_p784	59	0.051395715	Normal_extended
1_Barf_16_27	Barf	061-C6231_p1094	61	0.037431522	Normal_extended
1_Barf_16_27	Barf	094-gi_223025780	94	0.026173163	Normal_extended
1_Barf_16_27	Barf	117-gi_38635427	117	0.028998288	Normal_extended
1_Barf_16_27	Barf	206-R_L04_newbler_C0	206	0.045253058	Normal_extended
1_Barf_16_27	Barf	404-gi_384575681	404	NA	Normal_extended
1_Barf_16_27	Barf	617-loc359_id5887_p8	617	0.031225065	Normal_extended
1_Barf_16_27	Barf	801-C6813_GA36C_p732	801	0.02862044	Normal_extended
1_Barf_16_27	Barf	803-C22777_GA36A_p300	803	0.026618944	Normal_extended
1_Barf_16_27	Barf	mean	mean	0.036684107	Normal_extended
1_Barf_28	Barf	002-C10366_p321	2	0.061378281	Normal_extended
1_Barf_28	Barf	015-C17324_p1089	15	0.027229703	Normal_extended
1_Barf_28	Barf	026-C23582_p410	26	0.041577682	Normal_extended
1_Barf_28	Barf	047-C40145_p294	47	0.046717635	Normal_extended
1_Barf_28	Barf	059-C54420_p784	59	0.049551939	Normal_extended
1_Barf_28	Barf	061-C6231_p1094	61	0.023217206	Normal_extended
1_Barf_28	Barf	094-gi_223025780	94	0.031229728	Normal_extended
1_Barf_28	Barf	117-gi_38635427	117	0.028198712	Normal_extended
1_Barf_28	Barf	206-R_L04_newbler_C0	206	0.033813001	Normal_extended
1_Barf_28	Barf	404-gi_384575681	404	NA	Normal_extended
1_Barf_28	Barf	617-loc359_id5887_p8	617	0.045536296	Normal_extended
1_Barf_28	Barf	801-C6813_GA36C_p732	801	0.03506157	Normal_extended
1_Barf_28	Barf	803-C22777_GA36A_p300	803	0.049407717	Normal_extended
1_Barf_28	Barf	mean	mean	0.039409956	Normal_extended
1_Barf_29	Barf	002-C10366_p321	2	0.066454688	Normal_extended
1_Barf_29	Barf	015-C17324_p1089	15	0.036762976	Normal_extended
1_Barf_29	Barf	026-C23582_p410	26	0.046711886	Normal_extended
1_Barf_29	Barf	047-C40145_p294	47	0.035513464	Normal_extended
1_Barf_29	Barf	059-C54420_p784	59	0.056295563	Normal_extended
1_Barf_29	Barf	061-C6231_p1094	61	0.031999062	Normal_extended
1_Barf_29	Barf	094-gi_223025780	94	0.032040833	Normal_extended
1_Barf_29	Barf	117-gi_38635427	117	0.033792901	Normal_extended
1_Barf_29	Barf	206-R_L04_newbler_C0	206	0.024803264	Normal_extended
1_Barf_29	Barf	404-gi_384575681	404	NA	Normal_extended
1_Barf_29	Barf	617-loc359_id5887_p8	617	0.040217107	Normal_extended
1_Barf_29	Barf	801-C6813_GA36C_p732	801	0.034584891	Normal_extended
1_Barf_29	Barf	803-C22777_GA36A_p300	803	0.044630581	Normal_extended
1_Barf_29	Barf	mean	mean	0.040317268	Normal_extended
2_Holl_01	Holl	002-C10366_p321	2	0.029064529	Normal_extended
2_Holl_01	Holl	015-C17324_p1089	15	0.067533074	Normal_extended
2_Holl_01	Holl	026-C23582_p410	26	0.110812855	Normal_extended
2_Holl_01	Holl	047-C40145_p294	47	0.105337279	Normal_extended
2_Holl_01	Holl	059-C54420_p784	59	0.01410209	Normal_extended
2_Holl_01	Holl	061-C6231_p1094	61	0.119542771	Normal_extended
2_Holl_01	Holl	094-gi_223025780	94	0.051964705	Normal_extended
2_Holl_01	Holl	117-gi_38635427	117	NA	Normal_extended
2_Holl_01	Holl	206-R_L04_newbler_C0	206	0.110095167	Normal_extended
2_Holl_01	Holl	404-gi_384575681	404	0.038412997	Normal_extended
2_Holl_01	Holl	617-loc359_id5887_p8	617	0.098497189	Normal_extended
2_Holl_01	Holl	801-C6813_GA36C_p732	801	0.070903855	Normal_extended
2_Holl_01	Holl	803-C22777_GA36A_p300	803	0.144094612	Normal_extended
2_Holl_01	Holl	mean	mean	0.080030094	Normal_extended
2_Holl_02	Holl	002-C10366_p321	2	5.65E-04	Normal_extended
2_Holl_02	Holl	015-C17324_p1089	15	0.026889388	Normal_extended
2_Holl_02	Holl	026-C23582_p410	26	0.099295407	Normal_extended
2_Holl_02	Holl	047-C40145_p294	47	0.087626109	Normal_extended
2_Holl_02	Holl	059-C54420_p784	59	0.016509595	Normal_extended
2_Holl_02	Holl	061-C6231_p1094	61	0.072433636	Normal_extended
2_Holl_02	Holl	094-gi_223025780	94	0.03565668	Normal_extended
2_Holl_02	Holl	117-gi_38635427	117	NA	Normal_extended
2_Holl_02	Holl	206-R_L04_newbler_C0	206	0.041111072	Normal_extended
2_Holl_02	Holl	404-gi_384575681	404	0.096754951	Normal_extended
2_Holl_02	Holl	617-loc359_id5887_p8	617	0.079598416	Normal_extended
2_Holl_02	Holl	801-C6813_GA36C_p732	801	0.027519109	Normal_extended
2_Holl_02	Holl	803-C22777_GA36A_p300	803	0.16319642	Normal_extended
2_Holl_02	Holl	mean	mean	0.062262981	Normal_extended
2_Holl_03	Holl	002-C10366_p321	2	0.059734173	Normal_extended
2_Holl_03	Holl	015-C17324_p1089	15	0.007337299	Normal_extended
2_Holl_03	Holl	026-C23582_p410	26	0.145716447	Normal_extended
2_Holl_03	Holl	047-C40145_p294	47	0.046727392	Normal_extended
2_Holl_03	Holl	059-C54420_p784	59	0.013626293	Normal_extended
2_Holl_03	Holl	061-C6231_p1094	61	0.069858122	Normal_extended
2_Holl_03	Holl	094-gi_223025780	94	0.036138147	Normal_extended
2_Holl_03	Holl	117-gi_38635427	117	NA	Normal_extended
2_Holl_03	Holl	206-R_L04_newbler_C0	206	0.076457518	Normal_extended
2_Holl_03	Holl	404-gi_384575681	404	0.029612978	Normal_extended
2_Holl_03	Holl	617-loc359_id5887_p8	617	0.021685586	Normal_extended
2_Holl_03	Holl	801-C6813_GA36C_p732	801	0.133199776	Normal_extended
2_Holl_03	Holl	803-C22777_GA36A_p300	803	0.063354233	Normal_extended
2_Holl_03	Holl	mean	mean	0.058620664	Normal_extended
2_Holl_04	Holl	002-C10366_p321	2	0.042224127	Normal_extended
2_Holl_04	Holl	015-C17324_p1089	15	0.005803513	Normal_extended
2_Holl_04	Holl	026-C23582_p410	26	0.127095326	Normal_extended
2_Holl_04	Holl	047-C40145_p294	47	0.056896983	Normal_extended
2_Holl_04	Holl	059-C54420_p784	59	0.007236844	Normal_extended
2_Holl_04	Holl	061-C6231_p1094	61	0.10200686	Normal_extended
2_Holl_04	Holl	094-gi_223025780	94	0.026979658	Normal_extended
2_Holl_04	Holl	117-gi_38635427	117	NA	Normal_extended
2_Holl_04	Holl	206-R_L04_newbler_C0	206	0.07159817	Normal_extended
2_Holl_04	Holl	404-gi_384575681	404	0.097815878	Normal_extended
2_Holl_04	Holl	617-loc359_id5887_p8	617	0.025584806	Normal_extended
2_Holl_04	Holl	801-C6813_GA36C_p732	801	0.091539637	Normal_extended
2_Holl_04	Holl	803-C22777_GA36A_p300	803	0.055408994	Normal_extended
2_Holl_04	Holl	mean	mean	0.059182566	Normal_extended
2_Holl_05	Holl	002-C10366_p321	2	0.067886964	Normal_extended
2_Holl_05	Holl	015-C17324_p1089	15	0.009220898	Normal_extended
2_Holl_05	Holl	026-C23582_p410	26	0.114750431	Normal_extended
2_Holl_05	Holl	047-C40145_p294	47	0.083562491	Normal_extended
2_Holl_05	Holl	059-C54420_p784	59	0.006085201	Normal_extended
2_Holl_05	Holl	061-C6231_p1094	61	0.092858012	Normal_extended
2_Holl_05	Holl	094-gi_223025780	94	0.03777743	Normal_extended
2_Holl_05	Holl	117-gi_38635427	117	NA	Normal_extended
2_Holl_05	Holl	206-R_L04_newbler_C0	206	0.057091403	Normal_extended
2_Holl_05	Holl	404-gi_384575681	404	0.048322969	Normal_extended
2_Holl_05	Holl	617-loc359_id5887_p8	617	0.034812027	Normal_extended
2_Holl_05	Holl	801-C6813_GA36C_p732	801	0.109285365	Normal_extended
2_Holl_05	Holl	803-C22777_GA36A_p300	803	0.070407316	Normal_extended
2_Holl_05	Holl	mean	mean	0.061005042	Normal_extended
2_Holl_06	Holl	002-C10366_p321	2	0.039440168	Normal_extended
2_Holl_06	Holl	015-C17324_p1089	15	0.013772858	Normal_extended
2_Holl_06	Holl	026-C23582_p410	26	0.13752804	Normal_extended
2_Holl_06	Holl	047-C40145_p294	47	0.062598182	Normal_extended
2_Holl_06	Holl	059-C54420_p784	59	0.01535884	Normal_extended
2_Holl_06	Holl	061-C6231_p1094	61	0.106394119	Normal_extended
2_Holl_06	Holl	094-gi_223025780	94	0.038118461	Normal_extended
2_Holl_06	Holl	117-gi_38635427	117	NA	Normal_extended
2_Holl_06	Holl	206-R_L04_newbler_C0	206	0.057498229	Normal_extended
2_Holl_06	Holl	404-gi_384575681	404	0.086522424	Normal_extended
2_Holl_06	Holl	617-loc359_id5887_p8	617	0.019599538	Normal_extended
2_Holl_06	Holl	801-C6813_GA36C_p732	801	0.0894063	Normal_extended
2_Holl_06	Holl	803-C22777_GA36A_p300	803	0.05528157	Normal_extended
2_Holl_06	Holl	mean	mean	0.060126561	Normal_extended
2_Holl_07	Holl	002-C10366_p321	2	0.042946883	Normal_extended
2_Holl_07	Holl	015-C17324_p1089	15	0.009800143	Normal_extended
2_Holl_07	Holl	026-C23582_p410	26	0.106543823	Normal_extended
2_Holl_07	Holl	047-C40145_p294	47	0.065237494	Normal_extended
2_Holl_07	Holl	059-C54420_p784	59	0.005785526	Normal_extended
2_Holl_07	Holl	061-C6231_p1094	61	0.086275755	Normal_extended
2_Holl_07	Holl	094-gi_223025780	94	0.038020689	Normal_extended
2_Holl_07	Holl	117-gi_38635427	117	NA	Normal_extended
2_Holl_07	Holl	206-R_L04_newbler_C0	206	0.057268935	Normal_extended
2_Holl_07	Holl	404-gi_384575681	404	0.040159057	Normal_extended
2_Holl_07	Holl	617-loc359_id5887_p8	617	0.039008316	Normal_extended
2_Holl_07	Holl	801-C6813_GA36C_p732	801	0.06828226	Normal_extended
2_Holl_07	Holl	803-C22777_GA36A_p300	803	0.065552951	Normal_extended
2_Holl_07	Holl	mean	mean	0.052073486	Normal_extended
2_Holl_10	Holl	002-C10366_p321	2	0.036687641	Normal_extended
2_Holl_10	Holl	015-C17324_p1089	15	0.01375019	Normal_extended
2_Holl_10	Holl	026-C23582_p410	26	0.103602707	Normal_extended
2_Holl_10	Holl	047-C40145_p294	47	0.065801254	Normal_extended
2_Holl_10	Holl	059-C54420_p784	59	0.007820166	Normal_extended
2_Holl_10	Holl	061-C6231_p1094	61	0.091613938	Normal_extended
2_Holl_10	Holl	094-gi_223025780	94	0.030626277	Normal_extended
2_Holl_10	Holl	117-gi_38635427	117	NA	Normal_extended
2_Holl_10	Holl	206-R_L04_newbler_C0	206	0.048608829	Normal_extended
2_Holl_10	Holl	404-gi_384575681	404	0.020069309	Normal_extended
2_Holl_10	Holl	617-loc359_id5887_p8	617	0.026717015	Normal_extended
2_Holl_10	Holl	801-C6813_GA36C_p732	801	0.041812544	Normal_extended
2_Holl_10	Holl	803-C22777_GA36A_p300	803	0.067477496	Normal_extended
2_Holl_10	Holl	mean	mean	0.046215614	Normal_extended
2_Holl_11	Holl	002-C10366_p321	2	0.054171196	Normal_extended
2_Holl_11	Holl	015-C17324_p1089	15	0.039268578	Normal_extended
2_Holl_11	Holl	026-C23582_p410	26	0.112371684	Normal_extended
2_Holl_11	Holl	047-C40145_p294	47	0.071915156	Normal_extended
2_Holl_11	Holl	059-C54420_p784	59	0.017713272	Normal_extended
2_Holl_11	Holl	061-C6231_p1094	61	0.091115655	Normal_extended
2_Holl_11	Holl	094-gi_223025780	94	0.060955725	Normal_extended
2_Holl_11	Holl	117-gi_38635427	117	NA	Normal_extended
2_Holl_11	Holl	206-R_L04_newbler_C0	206	0.085857529	Normal_extended
2_Holl_11	Holl	404-gi_384575681	404	0.065291414	Normal_extended
2_Holl_11	Holl	617-loc359_id5887_p8	617	0.053253883	Normal_extended
2_Holl_11	Holl	801-C6813_GA36C_p732	801	0.086108221	Normal_extended
2_Holl_11	Holl	803-C22777_GA36A_p300	803	0.08787375	Normal_extended
2_Holl_11	Holl	mean	mean	0.068824672	Normal_extended
2_Holl_12	Holl	002-C10366_p321	2	0.031360903	Normal_extended
2_Holl_12	Holl	015-C17324_p1089	15	0.015697798	Normal_extended
2_Holl_12	Holl	026-C23582_p410	26	0.113404346	Normal_extended
2_Holl_12	Holl	047-C40145_p294	47	0.052771933	Normal_extended
2_Holl_12	Holl	059-C54420_p784	59	0.010348433	Normal_extended
2_Holl_12	Holl	061-C6231_p1094	61	0.11464897	Normal_extended
2_Holl_12	Holl	094-gi_223025780	94	0.046029472	Normal_extended
2_Holl_12	Holl	117-gi_38635427	117	NA	Normal_extended
2_Holl_12	Holl	206-R_L04_newbler_C0	206	0.040575659	Normal_extended
2_Holl_12	Holl	404-gi_384575681	404	0.082141951	Normal_extended
2_Holl_12	Holl	617-loc359_id5887_p8	617	0.041568942	Normal_extended
2_Holl_12	Holl	801-C6813_GA36C_p732	801	0.065507795	Normal_extended
2_Holl_12	Holl	803-C22777_GA36A_p300	803	0.06454041	Normal_extended
2_Holl_12	Holl	mean	mean	0.056549718	Normal_extended
2_Holl_13	Holl	002-C10366_p321	2	0.028820458	Normal_extended
2_Holl_13	Holl	015-C17324_p1089	15	0.030712485	Normal_extended
2_Holl_13	Holl	026-C23582_p410	26	0.142142145	Normal_extended
2_Holl_13	Holl	047-C40145_p294	47	0.071788067	Normal_extended
2_Holl_13	Holl	059-C54420_p784	59	0.015578892	Normal_extended
2_Holl_13	Holl	061-C6231_p1094	61	0.086264099	Normal_extended
2_Holl_13	Holl	094-gi_223025780	94	0.044685422	Normal_extended
2_Holl_13	Holl	117-gi_38635427	117	NA	Normal_extended
2_Holl_13	Holl	206-R_L04_newbler_C0	206	0.068683394	Normal_extended
2_Holl_13	Holl	404-gi_384575681	404	0.034495895	Normal_extended
2_Holl_13	Holl	617-loc359_id5887_p8	617	0.052705193	Normal_extended
2_Holl_13	Holl	801-C6813_GA36C_p732	801	0.06260289	Normal_extended
2_Holl_13	Holl	803-C22777_GA36A_p300	803	0.095392632	Normal_extended
2_Holl_13	Holl	mean	mean	0.061155964	Normal_extended
2_Holl_14	Holl	002-C10366_p321	2	0.00844775	Normal_extended
2_Holl_14	Holl	015-C17324_p1089	15	0.041277773	Normal_extended
2_Holl_14	Holl	026-C23582_p410	26	0.129395172	Normal_extended
2_Holl_14	Holl	047-C40145_p294	47	0.102880283	Normal_extended
2_Holl_14	Holl	059-C54420_p784	59	0.011139481	Normal_extended
2_Holl_14	Holl	061-C6231_p1094	61	0.070639521	Normal_extended
2_Holl_14	Holl	094-gi_223025780	94	NA	Normal_extended
2_Holl_14	Holl	117-gi_38635427	117	NA	Normal_extended
2_Holl_14	Holl	206-R_L04_newbler_C0	206	0.018913073	Normal_extended
2_Holl_14	Holl	404-gi_384575681	404	0.061414993	Normal_extended
2_Holl_14	Holl	617-loc359_id5887_p8	617	0.066670057	Normal_extended
2_Holl_14	Holl	801-C6813_GA36C_p732	801	0.051348357	Normal_extended
2_Holl_14	Holl	803-C22777_GA36A_p300	803	0.083419945	Normal_extended
2_Holl_14	Holl	mean	mean	0.058686037	Normal_extended
2_Holl_15	Holl	002-C10366_p321	2	0.044026353	Normal_extended
2_Holl_15	Holl	015-C17324_p1089	15	9.14E-04	Normal_extended
2_Holl_15	Holl	026-C23582_p410	26	0.121457127	Normal_extended
2_Holl_15	Holl	047-C40145_p294	47	0.077109347	Normal_extended
2_Holl_15	Holl	059-C54420_p784	59	0.011983703	Normal_extended
2_Holl_15	Holl	061-C6231_p1094	61	0.053714406	Normal_extended
2_Holl_15	Holl	094-gi_223025780	94	0.033086927	Normal_extended
2_Holl_15	Holl	117-gi_38635427	117	NA	Normal_extended
2_Holl_15	Holl	206-R_L04_newbler_C0	206	0.072071961	Normal_extended
2_Holl_15	Holl	404-gi_384575681	404	0.099958318	Normal_extended
2_Holl_15	Holl	617-loc359_id5887_p8	617	0.038908098	Normal_extended
2_Holl_15	Holl	801-C6813_GA36C_p732	801	0.079628944	Normal_extended
2_Holl_15	Holl	803-C22777_GA36A_p300	803	0.073488922	Normal_extended
2_Holl_15	Holl	mean	mean	0.058862365	Normal_extended
2_Holl_16	Holl	002-C10366_p321	2	0.036828878	Normal_extended
2_Holl_16	Holl	015-C17324_p1089	15	0.00354476	Normal_extended
2_Holl_16	Holl	026-C23582_p410	26	0.100615006	Normal_extended
2_Holl_16	Holl	047-C40145_p294	47	0.058650226	Normal_extended
2_Holl_16	Holl	059-C54420_p784	59	0.0032237	Normal_extended
2_Holl_16	Holl	061-C6231_p1094	61	0.10688992	Normal_extended
2_Holl_16	Holl	094-gi_223025780	94	0.039285926	Normal_extended
2_Holl_16	Holl	117-gi_38635427	117	NA	Normal_extended
2_Holl_16	Holl	206-R_L04_newbler_C0	206	0.034343377	Normal_extended
2_Holl_16	Holl	404-gi_384575681	404	0.088627044	Normal_extended
2_Holl_16	Holl	617-loc359_id5887_p8	617	0.036846888	Normal_extended
2_Holl_16	Holl	801-C6813_GA36C_p732	801	0.071704136	Normal_extended
2_Holl_16	Holl	803-C22777_GA36A_p300	803	0.056585337	Normal_extended
2_Holl_16	Holl	mean	mean	0.053095433	Normal_extended
2_Holl_17	Holl	002-C10366_p321	2	0.045061079	Normal_extended
2_Holl_17	Holl	015-C17324_p1089	15	0.00999208	Normal_extended
2_Holl_17	Holl	026-C23582_p410	26	0.118672767	Normal_extended
2_Holl_17	Holl	047-C40145_p294	47	0.047937495	Normal_extended
2_Holl_17	Holl	059-C54420_p784	59	0.012130921	Normal_extended
2_Holl_17	Holl	061-C6231_p1094	61	0.098702037	Normal_extended
2_Holl_17	Holl	094-gi_223025780	94	0.050928047	Normal_extended
2_Holl_17	Holl	117-gi_38635427	117	NA	Normal_extended
2_Holl_17	Holl	206-R_L04_newbler_C0	206	0.067225058	Normal_extended
2_Holl_17	Holl	404-gi_384575681	404	0.083580544	Normal_extended
2_Holl_17	Holl	617-loc359_id5887_p8	617	0.030769214	Normal_extended
2_Holl_17	Holl	801-C6813_GA36C_p732	801	0.09041588	Normal_extended
2_Holl_17	Holl	803-C22777_GA36A_p300	803	0.071201261	Normal_extended
2_Holl_17	Holl	mean	mean	0.060551365	Normal_extended
2_Holl_18	Holl	002-C10366_p321	2	0.033468459	Normal_extended
2_Holl_18	Holl	015-C17324_p1089	15	0.001992219	Normal_extended
2_Holl_18	Holl	026-C23582_p410	26	0.135220724	Normal_extended
2_Holl_18	Holl	047-C40145_p294	47	0.0452132	Normal_extended
2_Holl_18	Holl	059-C54420_p784	59	0.011346578	Normal_extended
2_Holl_18	Holl	061-C6231_p1094	61	0.101980854	Normal_extended
2_Holl_18	Holl	094-gi_223025780	94	0.040337878	Normal_extended
2_Holl_18	Holl	117-gi_38635427	117	NA	Normal_extended
2_Holl_18	Holl	206-R_L04_newbler_C0	206	0.055410456	Normal_extended
2_Holl_18	Holl	404-gi_384575681	404	0.085502761	Normal_extended
2_Holl_18	Holl	617-loc359_id5887_p8	617	0.034233912	Normal_extended
2_Holl_18	Holl	801-C6813_GA36C_p732	801	0.090971293	Normal_extended
2_Holl_18	Holl	803-C22777_GA36A_p300	803	0.075782833	Normal_extended
2_Holl_18	Holl	mean	mean	0.059288431	Normal_extended
2_Holl_20	Holl	002-C10366_p321	2	0.033524286	Normal_extended
2_Holl_20	Holl	015-C17324_p1089	15	0.008560984	Normal_extended
2_Holl_20	Holl	026-C23582_p410	26	0.110620298	Normal_extended
2_Holl_20	Holl	047-C40145_p294	47	0.035839406	Normal_extended
2_Holl_20	Holl	059-C54420_p784	59	0.013093649	Normal_extended
2_Holl_20	Holl	061-C6231_p1094	61	0.108796136	Normal_extended
2_Holl_20	Holl	094-gi_223025780	94	0.034316524	Normal_extended
2_Holl_20	Holl	117-gi_38635427	117	NA	Normal_extended
2_Holl_20	Holl	206-R_L04_newbler_C0	206	0.054131169	Normal_extended
2_Holl_20	Holl	404-gi_384575681	404	0.015935443	Normal_extended
2_Holl_20	Holl	617-loc359_id5887_p8	617	0.033702761	Normal_extended
2_Holl_20	Holl	801-C6813_GA36C_p732	801	0.07694174	Normal_extended
2_Holl_20	Holl	803-C22777_GA36A_p300	803	0.064052412	Normal_extended
2_Holl_20	Holl	mean	mean	0.049126234	Normal_extended
2_Holl_21	Holl	002-C10366_p321	2	0.025854098	Normal_extended
2_Holl_21	Holl	015-C17324_p1089	15	0.007167088	Normal_extended
2_Holl_21	Holl	026-C23582_p410	26	0.096742572	Normal_extended
2_Holl_21	Holl	047-C40145_p294	47	0.058272673	Normal_extended
2_Holl_21	Holl	059-C54420_p784	59	0.011014882	Normal_extended
2_Holl_21	Holl	061-C6231_p1094	61	0.059388052	Normal_extended
2_Holl_21	Holl	094-gi_223025780	94	0.02396355	Normal_extended
2_Holl_21	Holl	117-gi_38635427	117	NA	Normal_extended
2_Holl_21	Holl	206-R_L04_newbler_C0	206	0.060120887	Normal_extended
2_Holl_21	Holl	404-gi_384575681	404	0.042753912	Normal_extended
2_Holl_21	Holl	617-loc359_id5887_p8	617	0.034530638	Normal_extended
2_Holl_21	Holl	801-C6813_GA36C_p732	801	0.04665657	Normal_extended
2_Holl_21	Holl	803-C22777_GA36A_p300	803	0.081264398	Normal_extended
2_Holl_21	Holl	mean	mean	0.04564411	Normal_extended
2_Holl_22	Holl	002-C10366_p321	2	0.023272776	Normal_extended
2_Holl_22	Holl	015-C17324_p1089	15	0.013357688	Normal_extended
2_Holl_22	Holl	026-C23582_p410	26	0.096007431	Normal_extended
2_Holl_22	Holl	047-C40145_p294	47	0.035839646	Normal_extended
2_Holl_22	Holl	059-C54420_p784	59	0.010003246	Normal_extended
2_Holl_22	Holl	061-C6231_p1094	61	0.074903148	Normal_extended
2_Holl_22	Holl	094-gi_223025780	94	0.02155074	Normal_extended
2_Holl_22	Holl	117-gi_38635427	117	NA	Normal_extended
2_Holl_22	Holl	206-R_L04_newbler_C0	206	0.069470286	Normal_extended
2_Holl_22	Holl	404-gi_384575681	404	0.076150081	Normal_extended
2_Holl_22	Holl	617-loc359_id5887_p8	617	0.041913879	Normal_extended
2_Holl_22	Holl	801-C6813_GA36C_p732	801	0.112979751	Normal_extended
2_Holl_22	Holl	803-C22777_GA36A_p300	803	0.051173731	Normal_extended
2_Holl_22	Holl	mean	mean	0.052218534	Normal_extended
2_Holl_23	Holl	002-C10366_p321	2	0.024991784	Normal_extended
2_Holl_23	Holl	015-C17324_p1089	15	0.005360863	Normal_extended
2_Holl_23	Holl	026-C23582_p410	26	0.101212051	Normal_extended
2_Holl_23	Holl	047-C40145_p294	47	0.05216175	Normal_extended
2_Holl_23	Holl	059-C54420_p784	59	0.017191505	Normal_extended
2_Holl_23	Holl	061-C6231_p1094	61	0.085409179	Normal_extended
2_Holl_23	Holl	094-gi_223025780	94	0.043413742	Normal_extended
2_Holl_23	Holl	117-gi_38635427	117	NA	Normal_extended
2_Holl_23	Holl	206-R_L04_newbler_C0	206	0.048168821	Normal_extended
2_Holl_23	Holl	404-gi_384575681	404	0.064726638	Normal_extended
2_Holl_23	Holl	617-loc359_id5887_p8	617	0.032962211	Normal_extended
2_Holl_23	Holl	801-C6813_GA36C_p732	801	0.020752387	Normal_extended
2_Holl_23	Holl	803-C22777_GA36A_p300	803	0.050337714	Normal_extended
2_Holl_23	Holl	mean	mean	0.045557387	Normal_extended
2_Holl_24	Holl	002-C10366_p321	2	0.032581241	Normal_extended
2_Holl_24	Holl	015-C17324_p1089	15	0.013752669	Normal_extended
2_Holl_24	Holl	026-C23582_p410	26	0.110883703	Normal_extended
2_Holl_24	Holl	047-C40145_p294	47	0.055818164	Normal_extended
2_Holl_24	Holl	059-C54420_p784	59	0.026526428	Normal_extended
2_Holl_24	Holl	061-C6231_p1094	61	0.108684827	Normal_extended
2_Holl_24	Holl	094-gi_223025780	94	0.032152801	Normal_extended
2_Holl_24	Holl	117-gi_38635427	117	NA	Normal_extended
2_Holl_24	Holl	206-R_L04_newbler_C0	206	0.059961125	Normal_extended
2_Holl_24	Holl	404-gi_384575681	404	0.056476677	Normal_extended
2_Holl_24	Holl	617-loc359_id5887_p8	617	0.036237959	Normal_extended
2_Holl_24	Holl	801-C6813_GA36C_p732	801	0.077061184	Normal_extended
2_Holl_24	Holl	803-C22777_GA36A_p300	803	0.080918165	Normal_extended
2_Holl_24	Holl	mean	mean	0.057587912	Normal_extended
3_LAN-VIV_12M	Lan	002-C10366_p321	2	0.083943417	Normal_extended
3_LAN-VIV_12M	Lan	015-C17324_p1089	15	0.099020776	Normal_extended
3_LAN-VIV_12M	Lan	026-C23582_p410	26	0.071070923	Normal_extended
3_LAN-VIV_12M	Lan	047-C40145_p294	47	0.089470988	Normal_extended
3_LAN-VIV_12M	Lan	059-C54420_p784	59	0.022753806	Normal_extended
3_LAN-VIV_12M	Lan	061-C6231_p1094	61	0.140835786	Normal_extended
3_LAN-VIV_12M	Lan	094-gi_223025780	94	0.068912353	Normal_extended
3_LAN-VIV_12M	Lan	117-gi_38635427	117	0.04592188	Normal_extended
3_LAN-VIV_12M	Lan	206-R_L04_newbler_C0	206	0.099642449	Normal_extended
3_LAN-VIV_12M	Lan	404-gi_384575681	404	0.108843538	Normal_extended
3_LAN-VIV_12M	Lan	617-loc359_id5887_p8	617	0.065709098	Normal_extended
3_LAN-VIV_12M	Lan	801-C6813_GA36C_p732	801	0.074532856	Normal_extended
3_LAN-VIV_12M	Lan	803-C22777_GA36A_p300	803	0.077703334	Normal_extended
3_LAN-VIV_12M	Lan	mean	mean	0.080643169	Normal_extended
3_LAN-VIV_36M	Lan	002-C10366_p321	2	0.034262412	Normal_extended
3_LAN-VIV_36M	Lan	015-C17324_p1089	15	0.085636257	Normal_extended
3_LAN-VIV_36M	Lan	026-C23582_p410	26	0.068723198	Normal_extended
3_LAN-VIV_36M	Lan	047-C40145_p294	47	0.023983172	Normal_extended
3_LAN-VIV_36M	Lan	059-C54420_p784	59	0.041909205	Normal_extended
3_LAN-VIV_36M	Lan	061-C6231_p1094	61	0.037366959	Normal_extended
3_LAN-VIV_36M	Lan	094-gi_223025780	94	0.081963501	Normal_extended
3_LAN-VIV_36M	Lan	117-gi_38635427	117	0.023186503	Normal_extended
3_LAN-VIV_36M	Lan	206-R_L04_newbler_C0	206	0.038268456	Normal_extended
3_LAN-VIV_36M	Lan	404-gi_384575681	404	0.094913852	Normal_extended
3_LAN-VIV_36M	Lan	617-loc359_id5887_p8	617	0.038039467	Normal_extended
3_LAN-VIV_36M	Lan	801-C6813_GA36C_p732	801	0.025579463	Normal_extended
3_LAN-VIV_36M	Lan	803-C22777_GA36A_p300	803	0.057268961	Normal_extended
3_LAN-VIV_36M	Lan	mean	mean	0.050084724	Normal_extended
3_LAN-VIV_82M	Lan	002-C10366_p321	2	0.037260841	Normal_extended
3_LAN-VIV_82M	Lan	015-C17324_p1089	15	0.081907411	Normal_extended
3_LAN-VIV_82M	Lan	026-C23582_p410	26	0.079446813	Normal_extended
3_LAN-VIV_82M	Lan	047-C40145_p294	47	0.047568409	Normal_extended
3_LAN-VIV_82M	Lan	059-C54420_p784	59	0.029665419	Normal_extended
3_LAN-VIV_82M	Lan	061-C6231_p1094	61	0.041486303	Normal_extended
3_LAN-VIV_82M	Lan	094-gi_223025780	94	0.067902098	Normal_extended
3_LAN-VIV_82M	Lan	117-gi_38635427	117	0.033728863	Normal_extended
3_LAN-VIV_82M	Lan	206-R_L04_newbler_C0	206	0.08437333	Normal_extended
3_LAN-VIV_82M	Lan	404-gi_384575681	404	0.094467325	Normal_extended
3_LAN-VIV_82M	Lan	617-loc359_id5887_p8	617	0.050880398	Normal_extended
3_LAN-VIV_82M	Lan	801-C6813_GA36C_p732	801	0.020358158	Normal_extended
3_LAN-VIV_82M	Lan	803-C22777_GA36A_p300	803	0.053547101	Normal_extended
3_LAN-VIV_82M	Lan	mean	mean	0.055584036	Normal_extended
3_LAN-VIV_83M	Lan	002-C10366_p321	2	0.047381367	Normal_extended
3_LAN-VIV_83M	Lan	015-C17324_p1089	15	0.089392741	Normal_extended
3_LAN-VIV_83M	Lan	026-C23582_p410	26	0.082569835	Normal_extended
3_LAN-VIV_83M	Lan	047-C40145_p294	47	0.061927323	Normal_extended
3_LAN-VIV_83M	Lan	059-C54420_p784	59	0.041468315	Normal_extended
3_LAN-VIV_83M	Lan	061-C6231_p1094	61	0.0566444	Normal_extended
3_LAN-VIV_83M	Lan	094-gi_223025780	94	0.071055497	Normal_extended
3_LAN-VIV_83M	Lan	117-gi_38635427	117	0.036291497	Normal_extended
3_LAN-VIV_83M	Lan	206-R_L04_newbler_C0	206	0.041744417	Normal_extended
3_LAN-VIV_83M	Lan	404-gi_384575681	404	0.119975308	Normal_extended
3_LAN-VIV_83M	Lan	617-loc359_id5887_p8	617	0.058271101	Normal_extended
3_LAN-VIV_83M	Lan	801-C6813_GA36C_p732	801	0.091453214	Normal_extended
3_LAN-VIV_83M	Lan	803-C22777_GA36A_p300	803	0.054719929	Normal_extended
3_LAN-VIV_83M	Lan	mean	mean	0.065607303	Normal_extended
4_Chausey_1	Chausey	002-C10366_p321	2	0.067663687	Normal_extended
4_Chausey_1	Chausey	015-C17324_p1089	15	0.03548386	Normal_extended
4_Chausey_1	Chausey	026-C23582_p410	26	0.066255432	Normal_extended
4_Chausey_1	Chausey	047-C40145_p294	47	0.045689607	Normal_extended
4_Chausey_1	Chausey	059-C54420_p784	59	0.050220538	Normal_extended
4_Chausey_1	Chausey	061-C6231_p1094	61	0.074236802	Normal_extended
4_Chausey_1	Chausey	094-gi_223025780	94	0.018179447	Normal_extended
4_Chausey_1	Chausey	117-gi_38635427	117	0.056292816	Normal_extended
4_Chausey_1	Chausey	206-R_L04_newbler_C0	206	0.068744105	Normal_extended
4_Chausey_1	Chausey	404-gi_384575681	404	0.042217698	Normal_extended
4_Chausey_1	Chausey	617-loc359_id5887_p8	617	0.094487244	Normal_extended
4_Chausey_1	Chausey	801-C6813_GA36C_p732	801	0.103536187	Normal_extended
4_Chausey_1	Chausey	803-C22777_GA36A_p300	803	0.050420193	Normal_extended
4_Chausey_1	Chausey	mean	mean	0.059494432	Normal_extended
4_Chausey_12	Chausey	002-C10366_p321	2	0.094693604	Normal_extended
4_Chausey_12	Chausey	015-C17324_p1089	15	0.056809451	Normal_extended
4_Chausey_12	Chausey	026-C23582_p410	26	0.072737833	Normal_extended
4_Chausey_12	Chausey	047-C40145_p294	47	0.056550756	Normal_extended
4_Chausey_12	Chausey	059-C54420_p784	59	0.042592492	Normal_extended
4_Chausey_12	Chausey	061-C6231_p1094	61	0.129865123	Normal_extended
4_Chausey_12	Chausey	094-gi_223025780	94	0.045702087	Normal_extended
4_Chausey_12	Chausey	117-gi_38635427	117	0.064526886	Normal_extended
4_Chausey_12	Chausey	206-R_L04_newbler_C0	206	0.003882088	Normal_extended
4_Chausey_12	Chausey	404-gi_384575681	404	0.072123913	Normal_extended
4_Chausey_12	Chausey	617-loc359_id5887_p8	617	0.119871483	Normal_extended
4_Chausey_12	Chausey	801-C6813_GA36C_p732	801	0.123805459	Normal_extended
4_Chausey_12	Chausey	803-C22777_GA36A_p300	803	0.0835694	Normal_extended
4_Chausey_12	Chausey	mean	mean	0.07436389	Normal_extended
4_Chausey_14	Chausey	002-C10366_p321	2	0.076448761	Normal_extended
4_Chausey_14	Chausey	015-C17324_p1089	15	0.045331581	Normal_extended
4_Chausey_14	Chausey	026-C23582_p410	26	0.059588756	Normal_extended
4_Chausey_14	Chausey	047-C40145_p294	47	0.067718563	Normal_extended
4_Chausey_14	Chausey	059-C54420_p784	59	0.057231488	Normal_extended
4_Chausey_14	Chausey	061-C6231_p1094	61	0.108069972	Normal_extended
4_Chausey_14	Chausey	094-gi_223025780	94	0.043739071	Normal_extended
4_Chausey_14	Chausey	117-gi_38635427	117	0.076447048	Normal_extended
4_Chausey_14	Chausey	206-R_L04_newbler_C0	206	0.052892187	Normal_extended
4_Chausey_14	Chausey	404-gi_384575681	404	0.062264205	Normal_extended
4_Chausey_14	Chausey	617-loc359_id5887_p8	617	0.586440325	Normal_extended
4_Chausey_14	Chausey	801-C6813_GA36C_p732	801	0.125821455	Normal_extended
4_Chausey_14	Chausey	803-C22777_GA36A_p300	803	0.128400628	Normal_extended
4_Chausey_14	Chausey	mean	mean	0.114645695	Normal_extended
4_Chausey_2	Chausey	002-C10366_p321	2	0.074839564	Normal_extended
4_Chausey_2	Chausey	015-C17324_p1089	15	0.040332338	Normal_extended
4_Chausey_2	Chausey	026-C23582_p410	26	0.085554022	Normal_extended
4_Chausey_2	Chausey	047-C40145_p294	47	0.075583789	Normal_extended
4_Chausey_2	Chausey	059-C54420_p784	59	0.047781285	Normal_extended
4_Chausey_2	Chausey	061-C6231_p1094	61	0.079872147	Normal_extended
4_Chausey_2	Chausey	094-gi_223025780	94	0.09113968	Normal_extended
4_Chausey_2	Chausey	117-gi_38635427	117	0.054977327	Normal_extended
4_Chausey_2	Chausey	206-R_L04_newbler_C0	206	0.066602348	Normal_extended
4_Chausey_2	Chausey	404-gi_384575681	404	0.054055072	Normal_extended
4_Chausey_2	Chausey	617-loc359_id5887_p8	617	0.096420024	Normal_extended
4_Chausey_2	Chausey	801-C6813_GA36C_p732	801	0.10226895	Normal_extended
4_Chausey_2	Chausey	803-C22777_GA36A_p300	803	0.089687624	Normal_extended
4_Chausey_2	Chausey	mean	mean	0.073778013	Normal_extended
4_Chausey_3	Chausey	002-C10366_p321	2	0.067660314	Normal_extended
4_Chausey_3	Chausey	015-C17324_p1089	15	0.053953136	Normal_extended
4_Chausey_3	Chausey	026-C23582_p410	26	0.233704322	Normal_extended
4_Chausey_3	Chausey	047-C40145_p294	47	0.069954917	Normal_extended
4_Chausey_3	Chausey	059-C54420_p784	59	0.045199833	Normal_extended
4_Chausey_3	Chausey	061-C6231_p1094	61	0.099878224	Normal_extended
4_Chausey_3	Chausey	094-gi_223025780	94	0.044004914	Normal_extended
4_Chausey_3	Chausey	117-gi_38635427	117	0.048437019	Normal_extended
4_Chausey_3	Chausey	206-R_L04_newbler_C0	206	0.017562949	Normal_extended
4_Chausey_3	Chausey	404-gi_384575681	404	0.066124861	Normal_extended
4_Chausey_3	Chausey	617-loc359_id5887_p8	617	0.109543185	Normal_extended
4_Chausey_3	Chausey	801-C6813_GA36C_p732	801	0.116601208	Normal_extended
4_Chausey_3	Chausey	803-C22777_GA36A_p300	803	0.061068088	Normal_extended
4_Chausey_3	Chausey	mean	mean	0.079514844	Normal_extended
4_Chausey_4	Chausey	002-C10366_p321	2	0.046072607	Normal_extended
4_Chausey_4	Chausey	015-C17324_p1089	15	0.042574804	Normal_extended
4_Chausey_4	Chausey	026-C23582_p410	26	0.036463221	Normal_extended
4_Chausey_4	Chausey	047-C40145_p294	47	0.063630343	Normal_extended
4_Chausey_4	Chausey	059-C54420_p784	59	0.051644535	Normal_extended
4_Chausey_4	Chausey	061-C6231_p1094	61	0.177276569	Normal_extended
4_Chausey_4	Chausey	094-gi_223025780	94	0.034224222	Normal_extended
4_Chausey_4	Chausey	117-gi_38635427	117	0.054050941	Normal_extended
4_Chausey_4	Chausey	206-R_L04_newbler_C0	206	0.096592666	Normal_extended
4_Chausey_4	Chausey	404-gi_384575681	404	0.055552039	Normal_extended
4_Chausey_4	Chausey	617-loc359_id5887_p8	617	0.107198034	Normal_extended
4_Chausey_4	Chausey	801-C6813_GA36C_p732	801	0.07673884	Normal_extended
4_Chausey_4	Chausey	803-C22777_GA36A_p300	803	0.067855768	Normal_extended
4_Chausey_4	Chausey	mean	mean	0.069990353	Normal_extended
4_Chausey_6	Chausey	002-C10366_p321	2	0.058639537	Normal_extended
4_Chausey_6	Chausey	015-C17324_p1089	15	0.058831402	Normal_extended
4_Chausey_6	Chausey	026-C23582_p410	26	0.105736954	Normal_extended
4_Chausey_6	Chausey	047-C40145_p294	47	0.075079444	Normal_extended
4_Chausey_6	Chausey	059-C54420_p784	59	0.03896279	Normal_extended
4_Chausey_6	Chausey	061-C6231_p1094	61	0.101771488	Normal_extended
4_Chausey_6	Chausey	094-gi_223025780	94	0.049845329	Normal_extended
4_Chausey_6	Chausey	117-gi_38635427	117	0.064266564	Normal_extended
4_Chausey_6	Chausey	206-R_L04_newbler_C0	206	0.0241417	Normal_extended
4_Chausey_6	Chausey	404-gi_384575681	404	0.068177084	Normal_extended
4_Chausey_6	Chausey	617-loc359_id5887_p8	617	0.079144089	Normal_extended
4_Chausey_6	Chausey	801-C6813_GA36C_p732	801	0.0641993	Normal_extended
4_Chausey_6	Chausey	803-C22777_GA36A_p300	803	0.078820618	Normal_extended
4_Chausey_6	Chausey	mean	mean	0.066739715	Normal_extended
4_Chausey_8	Chausey	002-C10366_p321	2	0.059759639	Normal_extended
4_Chausey_8	Chausey	015-C17324_p1089	15	0.042581919	Normal_extended
4_Chausey_8	Chausey	026-C23582_p410	26	0.100188191	Normal_extended
4_Chausey_8	Chausey	047-C40145_p294	47	0.088283766	Normal_extended
4_Chausey_8	Chausey	059-C54420_p784	59	0.036036498	Normal_extended
4_Chausey_8	Chausey	061-C6231_p1094	61	0.093900439	Normal_extended
4_Chausey_8	Chausey	094-gi_223025780	94	0.043504145	Normal_extended
4_Chausey_8	Chausey	117-gi_38635427	117	0.065969346	Normal_extended
4_Chausey_8	Chausey	206-R_L04_newbler_C0	206	0.089264522	Normal_extended
4_Chausey_8	Chausey	404-gi_384575681	404	0.045452812	Normal_extended
4_Chausey_8	Chausey	617-loc359_id5887_p8	617	0.13509377	Normal_extended
4_Chausey_8	Chausey	801-C6813_GA36C_p732	801	0.114922264	Normal_extended
4_Chausey_8	Chausey	803-C22777_GA36A_p300	803	0.112420862	Normal_extended
4_Chausey_8	Chausey	mean	mean	0.07902909	Normal_extended
4_Chausey_9	Chausey	002-C10366_p321	2	0.078690704	Normal_extended
4_Chausey_9	Chausey	015-C17324_p1089	15	0.044164157	Normal_extended
4_Chausey_9	Chausey	026-C23582_p410	26	0.102291817	Normal_extended
4_Chausey_9	Chausey	047-C40145_p294	47	0.101607186	Normal_extended
4_Chausey_9	Chausey	059-C54420_p784	59	0.047908585	Normal_extended
4_Chausey_9	Chausey	061-C6231_p1094	61	0.132266375	Normal_extended
4_Chausey_9	Chausey	094-gi_223025780	94	0.04684029	Normal_extended
4_Chausey_9	Chausey	117-gi_38635427	117	0.073861245	Normal_extended
4_Chausey_9	Chausey	206-R_L04_newbler_C0	206	0.090570337	Normal_extended
4_Chausey_9	Chausey	404-gi_384575681	404	0.043911785	Normal_extended
4_Chausey_9	Chausey	617-loc359_id5887_p8	617	0.147548492	Normal_extended
4_Chausey_9	Chausey	801-C6813_GA36C_p732	801	0.110372087	Normal_extended
4_Chausey_9	Chausey	803-C22777_GA36A_p300	803	0.100744463	Normal_extended
4_Chausey_9	Chausey	mean	mean	0.086213656	Normal_extended
