# Supplementary material for: A single clonal lineage of transmissible cancer identified in two marine mussel species in South America and Europe
Source: eLife. 2019 Nov 5;8:e47788. doi: 10.7554/eLife.47788 (PMC6831032; doi:10.7554/eLife.47788)
Supplement: Supplementary file 3. [file elife-47788-supp3.xlsx]

## Sheet: SNP_informations_table
Supplementary File 3. Table of diagnostic SNP loci used to discriminate M. trossulus from M. edulis and M. chilensis
SNP_short	SNP_ID	SNP_specificity	SNP_sequence
2	002-C10366_p321	common	CCACGCTGAAACATYAAGCRSCCCACAGACAGTCAGCAAARTMCTTACYGTAAGATCACCACTGGCAGTSAATGCACCAAGAACACTGTACGAACCTACAACMGGCCARACTATMACMTTGACATGTCAGGTRACATCTGGAACGGCCAC[A/G]TCGATCACCTGGTACAAGGAYRRCCAAMTGTTAAACCTKAATGCTAATTCAAGATTATCTGGYGCCAGTCCTGGRKYACCTTCRATKACCATYAGCAACGTACAAACAAGTGATACTGGCAATTACATATGTTCAGCTTCCGATGSAK
15	015-C17324_p1089	common	TGGTCTCAAGAAAGATGTTATTTTTGAGGGAGATMGRTYAAGTCCTGTAATATCAGATATYAAACTTGAAACKGACAGTGATTTTGGTTCAGTTGAGGACATTCCATCATTGTTAGATACAMGRTACCAACCAAGAGTTGCATTGAGGTT[A/G]GCWTTRTCAGATTGGATGATAGAATTAAAGACTCCTCGTACWCAACAGCCTATGCCAGCTCCTTTAACRACAGTRTTACCAACAAATGTTGCAGYTATCTCTGAATTRCAGAATGGARGTATGGTGAATGTAGGTGGTGGAGAYTCTT
59	059-C54420_p784	common	GTATCAGTGGGTTAAATGGATCAGGAAATATTTCAGATGGAGGAATGCTACAAAATGAACAGAGGAGAGTYCCAGGAGGAGGTGGAATGCTTGGAGGARGAGGYATGTCATCTAATCAACAAARCAGAAGAAGACAAGGGCATGGAAATG[A/G]TACTCCTCATGGTAGAATGGGTGGTGAGGGATACCAGGAATGAATGGTGGAGGATACCAGGAATGAATGGTGGAGGATACCAGGAATGAATGGTGGAGGAATACCAGGAATAATGGTGGAGGGATACCGGAATGGGACTTGGAGGWAT
801	801-C6813_GA36C_p732	common	GCTCGAGAATTTGTCAGAAGAAGTATAAGACGTATGTCTGGCAGAMGAGGTAAGRATTCRGAAGAAACGAAAGACACTGTAGYATTTTCACCAAARGATACTGACG[C/T]TRGTGTTGGACAAGTTAATTTAGCYTTTGACGATGCTGGWAAAACTGGTTTTGAYAGACAGAATTCAGAATACTACAACTTATCTGCAGGGGACAACGCCGTCGTGTCTGGTCAGACTACTAAATATTCCGTTAATAATTCTCAATACCC
803	803-C22777_GA36A_p300	common	GAAACCATTCCAATTTTTAAARAAKTACAAGAATCCATGTTGGCATGAACCTTTATACACCACRAATGTTTATCAGARCAATAAATACAGTTTACTGTCACCRAATGTTCGTAGCACCAT[C/T]ATTCGTTTRATGACMGAATGGAGCACACGACTTACAAGGGACCAAAYACCYCAAAGACTWAGATGTTTACCGTATTTCTTTATAATGGACARCCGAAATGTGGAAGTACTGA
62	062-C63342_p1271	M. chilensis specific	GGAAACATRTWMARTGGTATGCCTCAAAGTATGYATGCTWTGATGGGTCATAATGCTAGYATGTACAAYCAATCAGATATKTCATCACCTCTTATGCAGTTAATCCAGTCAGTACCAGCAGCAGGTAGAGACARCCAATCATCTGCCATG[A/T]TACAAAATATTACCATGCCAACARCTGGAGACAACCAGTCATCARTGTTATTGCAGAATGCTTCAATGCCYRTTCCACCTATGAATAATTCCATGAATCCATCTTACAATKCATTYGACAACTYAGGTACTTGCCAGCAAAATGGTAA
88	088-gi_223020458	M. chilensis specific	ACGAAGACATGGTTTGAGCATTTAGAAAAACCTTCATGGAAACCACCTARCTGGGTWTTTGGTCCAGTCTGGACAACCTTATACACAAGTATGGGATATGCYTCRTACATGGTGTGGAGAGATGGTGGTGGTTTTAATGGTGAAGCAACA[A/C]TACCACTTGCCTTATATGGTTCACARCTTGCACTTAACTGGGSTTGGTCACCMCTCTTTTTTGGTGCTCATAAAATAGG
126	126-gi_387154971	M. chilensis specific	AGTTCTGAACACCCAGAATGCAAAAGCAACAAGTATACACACTATAATACCAAAGCTAAACCTCTGAACACATTGATCAAGRGGRATAACTGCTTCAGGAATTGTGACCTTGTGTGTACCATTRTAYTTTATATTGGCAAACAGGACATC[A/G]TAATCCACACARTCAATCAGAAATATAGAAAATAAAACAACAAACAGGAACTGGATTAGTTGTAGTATATCTTCTATGACCATACAACCAAAACCTCCTCTTTGATGATAATTGTAAACTCTGGCAAAAAAATCATCCAAATTTTCTA
127	127-gi_387154976	M. chilensis specific	GATCAGGAATWTAGGGACWGTTCGCCMAAAGTACGGCGAGTYCYCGTTAATTTACARGACAATCATGTCRACWAAAGGGATCTCRTTGATGGAYYCTTCWAAWAGTGGAGGRAATGGATCTTTTAAAACAAGTTTCTTCGCYGATATTCA[C/T]AAACAACTGGGTTTGTTGCCAGGATTTCGAGGATTGTCACARGAYRTGAATAAATTAGACCAGGAAACWCAAACACCGGGYAGTGGGTCGCCWTTGGAAAATGTWAGAACAATGTCAGAAACAATTKCAACAGAYGTKATTATGAACT
605	605-loc035_id423_p15	M. chilensis specific	CTGCAGGTAGYAAAACAGTMTTGCCTMGTTTTGAAATTGTTTTCGTTTCMATCACACCCACCA[T/A]AGACAMACTTYTTRCACCGACCASTTTCTACGTCATAATGAAATCGTGGCAATTTTGCATTACATGGTCCAGCA
607	607-loc049_id1314_p3	M. chilensis specific	GTCATCTCTTGGAGGTGAAGGACTTTGGTGGTAATGTGGCATTGGAAACGGATGACCTGCAGGTGGCTGATACCCAGAGGGTGACATAGAGTTCATATGAAATGGATA[T/C]CCAAGTGATCGTGCATGYTGAGGATTAGAGAATATACTGTCTCCATGTTGTCCCGAATGTGGATGTCCTTGGTACAGAGAACGGTTAGGGTATGCCGGGTGAGTCATTCCGTG
618	618-loc392_id32_p101	M. chilensis specific	ACAAGAGCAAGTCAAYTTACAGAAAAAACAGCAGGCCATGGTTCAGATGTCACATCCTCCCCCTCAAACTGGTCCTGGTTCACAGAGACAGATGATATCACCTGCAGGGCAGACTGCMGGAGAAGSRTACAGRGGACCAGATGATCG[C/T]CATCCACCACARCATAGAGATATATTACAGGAGTTYATACAAAGTCCAAAGTTAATGGGTCATGGTGAAGGCAGTGGTTCTCAAAGA
802	802-C9777_GA36C_p1086	M. chilensis specific	GATCGTGTTTACAAACCGATCGTAAAAATGGAAGATAAAAACAATAATGAGCAAGTTGTTCCAGACGTTTCYATGCCATCTTGCTATCTWACACCAGA[C/T]GCATCACCAGTATCATCTCCYCARCCATCAAACGATGCCTCTTCAAAGGACATMCATTCRTTTAATCCAGTWTTAGTKGCAAAGTATATTTGTTCGCTRAAGCAGAAACAAATGAATGACACTAATGCT
26	026-C23582_p410	M. edulis specific	AGATATGAATTTCCCATTTGATGCAAATTTYTTTGAAAGTGAGGATTTYAATCCGAAAGAAACTTTTGCYGAGTYGCCTCYGTCACAATTGTGCTCTAAATTAATTCAGGATTGTATGTGGTCTGGAGATRCATTTTCTTSCAGYGAGCA[A/G]AAGGATAAAACATCTTCATCTTTTGACATGAAAACTGTTGATCCAATGGCAGTTTTYCCATGTTCAGTAACCAAYAATACAAACAATTCWCACAGCATTATGGGCTACTTGAGTGAAACAAAGCTTCACAGTCTTGGCACAGAAACAC
47	047-C40145_p294	M. edulis specific	TTTATTTGCAGTTTATGATGGTCATGGAGGTGCAGAAGTAGCACAGTACTGTGCAGCTAATTTACCCCARTATATTAAAGAMACRAAGAGTTAYAARGAAGGMAGATTTAATGAAGCATTAGAAGAAGCATTTCTAGGTTTTGATGCCAT[A/C]TTAACCACCCCTAAAATTGTTCAGGAACTGAAAGTATTAGCTGGAGTGGARTCTGATGATGAAGGAGATCCTRMAAAKAKTMTCAMAMRRCAAAGAACWGAGGCAGAACTWCTYCGACAGGAAGCAGATATGCCTATTGAGGAGTTAA
61	061-C6231_p1094	M. edulis specific	ATTTGACAAGTTTGAGTGTTCATGGAGTGGTGAYGATAGGAACATTATGACTGGGTCATACAACAATTTCTTCAGAATGTTTGACAGGGAGAGTAAGCGTGATAATACTTTAGAGGCCAGTAGAGAAAATATGAAACCTAGGACAATTCT[A/C]AAACCAAGAAAAGTTTGTACGGGTGGAAAACGGAAAAAAGAAGAAATWAGTGTYGATTGTTTAGACTTCAATAAGAAAATTCTTCACACAGCTTGGCATCCWAATGAGAATATCTTAGCWGTAGCAGCCACAAATAATTTGTACATTT
94	094-gi_223025780	M. edulis specific	GTTGGCCAGCTTRAARAAACTGGAAAATGARAATCAAGAATCTGCAAAGCATTTGGAAGACATTGT[C/T]AGTAAAGGAGAKACATTACTGAGTCAGATACAGGAAGTTTTGCATGATATYGCTGAATGTCARCTTCGATGTCAAGCTTTAGAATCMAATWCTTGATGATAGTATGAAAAGTATTTTGTACAGTGTGTAAAATAACCCCARATAAACT
117	117-gi_38635427	M. edulis specific	ACGACAGTCGACGTTTACCTWCTACAACATATACTTCAGTCTWAASTTGTGTCAGAATGGGTCGTTACCAAATTTCCTT[C/G]CTGGTGCTGTTTTGCGTTGTCAGTTTATTTGACCAGGGGYTAACTAATCCWGTTGATGACCACCAAAAYGATGAMCACCACGATGCYCCGATAGTTGGYCACCAYGACGCTTTCCTYAAGGCCGAATTCGATTTAACATCACTCAATG
206	206-R_L04_newbler_C0	M. edulis specific	RATATCATACCTGGATGGWGGGCCTCTGTCCCTSGAWGGAGGACCWCGATCATAGTCTCTTGACCCATAGTCCCTAGAAGGAGGTGGAGGAGTATAGGCTCTAGACTGTGGGGGATAATCACGACTGGGGTAATCTCTYGTTGARGCACT[C/T]CTACTAGGGGGCATGCGACTGCAAAACATRAAACAAAAGCAAACCATGCATTACACTGAAACAGACAMTATACATATATTCATGTATATACATATTAAATAATCATCTTTCCTKATTTAATTATAAYYGGTTAAATCSTGCATYTTGT
404	404-gi_384575681	M. edulis specific	TCTTGCCATTCTAGTCAGATACCAAAGATGTAAYRYAGCCAAAAATAAACCATTCCCWGAGCTAGATCTCAAGAACTTTGATGGCTTTTCTACTGCCCATCTTGCAGCTATAACACAGAATTGTAATGCTATGAAAYTGATATCAAARGG[A/G]AAAGGGAATATAAACATGCCYGATGGTAAGAGTGGRAGGACTCCCCTCCACCATGCTGTAGARAGAGAYGATCTTACTACTGTTGGATATCTAATATTAGAGGCTAGAGCAAATGTAAATGCTTGTTGTTTTGACGGTAATACACCTC
617	617-loc359_id5887_p8	M. edulis specific	ATAGACAGGAATGTYTWAAAGAATGGTATACAATGTGTAAAGAGAGAAAYAT[T/C]CCAGTATCTGAAAACTTYTCCCTGCAGGCTACTCTAGGTAACCCTGTCAAAATCAGAGATTGGCAGATAGCTGGGCTGCCAGTGGACAACTACTCTTT
